# Supplementary material for: In-hospital fall prediction using machine learning algorithms and the Morse fall scale in patients with acute stroke: a nested case-control study
Source: BMC Med Inform Decis Mak. 2023 Nov 1;23:246. doi: 10.1186/s12911-023-02330-0 (PMC10619231; doi:10.1186/s12911-023-02330-0)
Supplement: Supplementary file 1 — Supplementary Material 1 [file 12911_2023_2330_MOESM1_ESM.csv]

Dataset for this study
class	score	age	bmi	hb	alb	mbi	mrs	nihss	sex	ward	ins	reg	type	route	admway	htn	dia	dl	arr	cad	osteo	degspine	nd	ms	med
Y	50	91	20.81165453	13.2	3.8	37	4	3	2	A	1	1	2	1	3	1	1	0	0	0	1	1	1	0	0
Y	100	91	20.81165453	12.2	3.8	60	0	3	1	A	1	2	2	1	1	1	0	1	0	0	0	0	0	0	0
Y	85	87	20.40816327	12.1	4.3	51	4	7	2	A	1	2	2	2	2	1	0	1	0	0	0	0	0	0	2
Y	60	87	20.40816327	12.1	4.3	51	4	7	2	A	1	2	0	2	2	1	0	1	0	0	0	0	0	0	0
Y	50	87	21.8299522	12	3.8	0	2	5	1	I	1	2	2	1	2	0	0	1	0	0	0	0	0	1	2
Y	75	87	17.77777778	11.2	4.4	18	3	10	2	A	1	2	2	1	3	1	1	0	0	0	1	0	0	0	1
Y	50	86	18.73048907	13.6	4.1	45	3	3	2	I	1	2	2	1	3	1	0	0	0	0	0	0	0	0	1
Y	45	85	23.87511478	16.2	4.2	82	1	0	1	I	1	1	2	1	3	1	0	0	1	0	0	1	0	0	0
Y	45	84	22.22222222	9.8	3.4	21	1	2	2	A	1	2	2	1	3	1	0	0	0	0	0	0	1	0	2
Y	45	83	22.22222222	11.9	3.5	73	4	7	2	P	1	1	1	1	3	1	0	1	1	0	0	0	0	0	1
Y	85	83	21.64412071	11.8	3.7	80	2	2	2	P	1	1	2	2	2	0	0	0	0	0	0	0	0	0	0
Y	60	83	21.64412071	11.8	3.7	80	2	2	2	P	1	1	2	2	2	1	0	1	0	0	0	0	0	0	0
Y	45	83	25.78125	11.5	3.4	77	1	2	2	A	1	2	2	1	3	1	0	0	0	0	0	0	0	0	2
Y	35	83	22.22222222	10.6	3.5	80	3	4	2	P	1	1	2	1	3	1	0	1	0	0	0	0	0	0	1
Y	45	82	21.2585034	13.8	4.1	97	2	1	1	A	1	2	2	1	2	0	0	1	0	0	0	0	0	0	2
Y	50	82	19.69266529	13.1	3.4	0	4	10	1	P	1	2	2	1	3	0	0	0	1	0	0	0	0	1	1
Y	50	82	28.88888889	12.9	4.4	54	1	1	2	I	1	2	2	1	2	1	0	0	0	0	0	0	0	0	2
Y	35	82	23.87511478	12.1	3.8	95	1	1	1	I	1	1	0	1	3	1	0	0	0	0	0	0	0	0	1
Y	60	82	22.89281998	11.9	3.5	37	2	7	2	I	1	1	2	1	3	0	1	1	0	0	0	0	0	1	0
Y	50	82	21.77843524	9.6	3.3	15	3	8	2	A	1	1	2	1	3	1	0	0	0	0	0	0	1	0	1
Y	50	81	22.22222222	13.3	4.2	36	3	3	2	I	1	2	2	1	3	0	0	1	0	0	0	0	0	0	0
Y	50	81	20.76124567	12.7	3.5	80	1	0	1	P	1	1	2	1	2	1	0	0	1	0	1	0	1	0	2
Y	75	81	28.88888889	11.1	3.2	41	3	6	2	A	1	1	2	1	3	1	0	0	0	0	0	0	0	0	1
Y	35	81	18.25631871	10.7	3.9	53	2	5	2	I	1	2	2	1	1	0	0	1	1	0	1	1	0	0	0
Y	90	81	27.53122945	9	3.2	92	1	0	2	A	2	1	2	2	1	0	0	0	0	0	0	0	1	0	0
Y	35	80	26.70940171	13.7	4	54	4	4	2	A	1	2	1	2	2	0	1	0	1	0	1	1	1	0	1
Y	50	80	26.6727633	13.2	3.8	28	4	7	2	P	1	2	2	1	3	1	1	1	0	0	0	1	0	1	2
Y	35	79	26.81359045	16.6	4.6	73	1	2	1	A	1	1	0	1	2	1	0	1	0	0	0	0	1	0	1
Y	35	79	21.77384236	15.2	4.4	80	1	0	1	P	2	1	2	1	1	1	0	1	0	0	0	0	0	0	2
Y	100	79	21.484375	12.3	3.9	27	4	5	2	A	1	2	2	2	2	0	0	0	0	0	0	1	1	0	1
Y	75	79	21.484375	12.3	3.9	27	4	5	2	A	1	2	2	2	2	0	0	0	0	0	0	1	1	0	2
Y	45	79	20.07960128	11.1	3.6	54	4	7	1	P	2	2	2	1	3	0	1	0	0	0	0	1	0	0	1
Y	45	79	25.390625	10.6	3.1	40	4	7	1	A	1	1	2	2	2	0	0	1	0	0	0	0	0	0	2
Y	50	78	23.4375	15.1	3.9	90	2	1	1	A	1	2	1	1	3	1	0	1	0	0	0	0	0	0	0
Y	35	78	23.63403301	14.4	3.9	98	1	0	2	I	1	1	2	1	2	1	0	0	0	0	0	1	0	0	0
Y	50	78	21.21831719	14	4.4	79	3	14	2	A	1	1	2	1	3	0	0	1	0	0	0	0	0	1	1
Y	45	78	24.8015873	13.6	3.5	48	3	3	1	I	1	1	1	1	2	1	0	0	0	0	0	0	0	0	0
Y	75	78	20.64177144	12.2	4.2	85	4	5	2	P	1	1	2	2	1	1	0	1	1	0	0	0	0	0	2
Y	30	78	20.81165453	11.3	3.6	92	1	1	2	P	1	1	1	2	1	1	0	1	0	1	0	0	0	0	1
Y	75	78	20.81165453	10.6	4.2	5	5	5	2	I	1	1	2	1	1	1	1	0	0	0	0	0	0	1	0
Y	45	77	20.70081674	13.1	3.9	87	3	6	1	A	1	1	2	1	3	1	1	0	0	0	0	0	0	0	1
Y	35	77	24.22145329	12.8	3.9	68	4	8	1	A	1	2	2	1	3	1	0	0	1	0	0	0	0	0	2
Y	60	77	20.76124567	12.6	4	45	2	5	1	I	1	2	1	1	3	0	0	1	0	0	0	0	0	0	1
Y	45	77	21.92886277	12.1	4.4	82	2	0	2	A	1	2	2	1	3	1	0	0	0	0	1	1	0	0	0
Y	60	77	22.05219018	9.9	4	85	2	1	1	A	1	1	2	1	3	1	1	0	0	0	0	0	1	0	0
Y	60	76	28.37710013	14.1	4.4	52	4	7	2	P	1	2	2	2	2	1	1	1	1	0	0	0	0	0	0
Y	60	76	27.54820937	12.9	4.2	17	5	7	1	I	1	1	2	2	1	1	0	1	0	0	0	0	1	1	1
Y	45	76	24.91349481	12.6	4	62	4	5	1	A	1	2	2	1	1	1	0	0	0	0	0	1	0	0	0
Y	45	76	27.94214333	10.2	4.1	56	3	5	2	A	1	1	0	1	2	1	0	1	0	0	0	0	0	0	0
Y	35	75	22.85714286	15	3.9	73	3	3	1	A	1	2	1	1	1	0	1	0	0	0	0	0	0	0	1
Y	35	75	22.95908766	14.5	4	88	2	3	1	I	1	1	2	1	2	1	1	0	0	0	0	0	0	1	0
Y	75	75	22.95908766	13.5	3.6	70	2	3	1	A	1	1	2	1	2	1	0	0	0	0	0	0	0	1	1
Y	75	75	26.82742078	11.6	2.7	22	4	7	1	A	1	2	1	1	3	1	1	0	0	0	0	0	0	1	1
Y	50	75	21.84700852	11.6	3.4	16	5	7	1	A	1	2	1	1	3	1	0	0	0	0	0	0	0	1	1
Y	60	75	21.67125803	11.5	3.8	86	2	6	1	I	1	2	2	1	3	1	1	0	0	1	0	0	0	0	1
Y	45	75	23.183391	11.5	3.3	31	3	5	1	A	1	1	2	1	1	1	1	0	0	0	0	0	0	0	0
Y	75	75	21.67125803	11.1	3.1	10	2	6	1	I	1	2	1	1	3	1	1	0	0	1	0	0	0	0	1
Y	60	75	25.91512796	10.8	3.9	23	4	10	2	A	1	1	2	1	3	1	0	0	0	0	0	0	1	1	1
Y	60	74	25.64891762	13.6	4	40	3	5	1	A	1	2	1	1	3	1	1	0	1	0	0	0	1	0	1
Y	45	74	22.49134948	13.6	4.6	44	4	9	1	A	1	1	1	1	3	1	0	0	0	0	0	0	0	0	1
Y	35	74	23.30668005	12.5	4.4	10	5	9	1	P	2	2	2	1	2	1	1	0	0	0	0	0	1	0	0
Y	75	74	21.10726644	12.3	3.3	53	4	7	1	P	1	1	2	1	3	0	0	0	1	0	0	1	0	1	1
Y	30	74	30.46875	12.1	4.8	89	2	4	2	A	1	2	2	1	2	0	0	0	0	0	0	0	0	0	0
Y	55	73	20.90419501	14	4.5	89	1	1	1	P	1	2	2	2	1	1	0	1	0	0	0	0	0	0	0
Y	70	73	26.12861083	13	3.6	53	3	2	1	A	1	1	2	2	2	1	1	0	0	0	0	0	0	0	0
Y	35	73	22.22222222	11.4	4.1	25	5	4	2	P	1	2	2	1	2	1	0	0	0	0	0	0	0	0	0
Y	35	72	26.03749399	14.4	4.4	54	4	7	2	A	2	2	2	2	1	1	1	0	0	0	0	0	0	0	0
Y	30	72	27.43484225	14.2	4.5	88	2	1	1	A	1	2	2	1	1	0	0	0	0	0	0	0	0	0	0
Y	35	72	22.64737696	13.5	4	91	2	1	1	A	1	1	1	1	2	0	0	0	0	0	0	0	0	0	1
Y	60	72	18.73048907	12.1	3.3	60	2	4	2	A	1	1	2	1	2	1	0	0	0	0	0	0	0	0	1
Y	75	71	32.46618106	16.4	4.1	50	4	7	1	A	1	2	2	1	3	0	0	0	1	0	0	0	0	1	1
Y	75	71	32.46618106	15.3	3.8	50	4	7	1	A	1	2	1	1	3	0	0	0	1	0	0	0	0	1	1
Y	35	71	25.35154137	13	3.9	96	1	2	1	A	1	2	1	2	1	1	1	0	0	0	0	0	0	0	0
Y	45	71	25.88757396	12.3	4.3	48	4	9	2	A	1	2	1	1	3	0	0	0	0	0	0	0	0	0	1
Y	45	71	17.00680272	9.3	2.5	14	4	2	1	A	1	1	1	1	3	1	1	0	0	1	0	0	0	0	1
Y	60	70	24.24391847	12.8	3.3	18	5	9	2	I	1	2	1	1	3	1	1	0	0	0	1	0	0	0	1
Y	35	70	22.40817899	12	4.1	50	3	6	1	I	1	1	2	1	3	1	0	0	0	0	0	0	0	0	2
Y	75	70	22.03856749	11.3	3.6	51	4	7	1	A	1	2	2	1	3	0	0	0	0	0	0	0	0	0	1
Y	50	69	24.38271605	14.1	4.7	93	2	6	1	A	1	2	2	1	2	1	0	1	0	0	0	0	0	1	1
Y	45	69	23.4375	13.9	4.5	38	4	4	1	A	1	1	1	1	3	0	0	1	0	0	0	0	0	0	0
Y	35	68	23.03004535	11	3.9	91	5	23	1	P	1	2	0	2	2	1	1	0	0	0	0	0	0	0	1
Y	100	67	18.66666667	12.4	3.2	24	4	10	2	A	1	2	1	1	3	0	0	0	1	0	0	0	0	0	0
Y	75	67	23.33546614	12.3	4.1	57	1	1	1	I	1	2	0	1	3	0	0	1	0	0	0	0	0	0	1
Y	60	67	23.30668005	11.9	3.3	56	5	10	1	I	1	2	0	2	3	1	0	0	1	0	0	0	0	0	1
Y	35	67	31.59626039	11.9	3.9	98	1	0	2	A	1	2	2	2	1	1	0	1	0	0	0	0	0	0	1
Y	75	67	21.40309156	9.6	2.6	16	1	0	2	P	1	2	2	1	3	0	0	0	0	0	0	0	0	1	1
Y	50	67	21.40309156	9.6	2.8	16	1	0	2	P	1	2	1	1	3	0	0	0	0	0	0	0	0	1	1
Y	45	66	24.09297052	14.6	4	75	2	2	1	A	1	2	2	1	2	0	0	1	0	0	0	0	0	0	1
Y	45	66	18.66666667	13	3.7	95	1	1	2	A	1	1	2	1	3	0	1	0	0	0	0	0	0	0	1
Y	20	66	18.73048907	12.9	4.5	100	1	0	2	P	1	2	2	1	2	0	0	0	0	0	0	0	0	0	1
Y	60	66	23.03004535	12.6	3.3	35	2	2	1	A	1	2	2	1	1	0	0	0	0	0	0	0	0	0	0
Y	85	65	24.44727891	13.2	4.6	67	4	4	2	P	1	2	2	1	2	1	1	0	0	0	0	0	0	0	0
Y	85	65	24.44727891	13.2	4.6	67	4	4	2	P	1	2	2	1	2	1	1	0	0	0	0	0	0	0	0
Y	60	65	24.44727891	13.2	4.6	67	4	4	2	I	1	2	2	1	2	1	1	0	0	0	0	0	0	0	0
Y	60	65	24.03460984	12.5	3.7	84	4	6	2	P	1	1	2	2	1	1	0	0	0	0	0	0	1	0	1
Y	35	65	26.6805411	8.8	2.9	95	1	1	2	A	2	1	0	2	2	1	1	0	1	0	0	0	0	0	1
Y	60	64	24	12.6	4.6	45	3	4	2	P	1	1	2	2	1	1	1	0	0	0	0	0	0	0	1
Y	95	64	22.49134948	11.8	4.1	80	2	2	1	A	2	1	2	2	2	1	1	1	0	0	0	0	0	0	0
Y	60	64	21.484375	11.3	2.9	48	4	6	1	P	1	2	1	1	3	0	0	0	0	0	0	0	1	0	0
Y	35	64	19.79090313	11.1	3.7	43	3	4	2	A	1	2	2	1	3	0	0	0	0	0	0	0	0	0	1
Y	50	64	29.98358793	10.5	2.9	46	3	3	1	A	1	1	2	1	3	0	0	0	0	0	0	0	0	1	2
Y	100	64	22.49134948	9.1	3.2	80	2	3	1	A	2	1	2	2	2	1	1	1	0	0	0	0	0	0	0
Y	45	63	22.10028959	14.6	4.2	92	1	2	2	P	1	2	2	2	1	1	1	1	0	0	0	0	0	0	1
Y	60	63	25.390625	14.3	3.1	71	4	16	2	I	1	2	1	1	3	1	0	0	1	0	0	0	0	0	1
Y	60	63	24.22145329	12.4	4.3	50	4	8	1	A	2	2	2	1	3	1	0	0	0	0	0	0	1	0	1
Y	70	63	16.76585862	10.4	3.2	55	3	12	1	P	1	2	2	1	2	1	0	1	0	0	0	0	0	0	1
Y	35	62	23.046875	10.6	2.9	92	2	3	1	A	2	1	2	2	1	1	1	0	0	0	0	1	0	0	1
Y	35	62	24.97398543	8.8	3.1	29	4	9	2	I	1	1	2	1	3	0	0	0	0	1	1	0	0	0	1
Y	60	61	24.609375	13.5	4.8	45	1	0	2	I	1	1	2	1	3	0	0	0	0	0	0	0	0	0	0
Y	50	61	28.68514468	13.4	4.4	87	1	4	1	P	1	2	2	2	2	1	1	0	0	0	0	0	0	0	0
Y	45	61	22.77318641	12.7	3.2	32	4	11	1	A	1	2	2	1	3	0	0	0	0	0	0	0	0	0	0
Y	50	61	22.5981405	12.6	4	28	3	7	1	A	1	2	2	1	2	1	1	0	0	0	0	0	0	0	1
Y	35	61	19.375	11.3	4.3	83	0	11	2	A	2	2	0	2	1	0	1	0	1	0	0	0	0	0	0
Y	30	60	24.48979592	16.6	4.3	80	2	2	1	A	1	1	2	1	3	0	0	0	0	0	0	0	0	0	1
Y	60	60	25.63691716	14.4	4.4	56	3	4	1	P	1	1	2	1	3	1	1	0	0	0	0	0	0	0	2
Y	35	60	28.25698989	13.3	4.5	97	1	1	2	A	1	1	2	2	1	1	0	0	1	0	0	0	0	0	0
Y	35	60	25.39343112	12.8	4.3	98	1	1	1	A	1	1	2	2	1	1	1	1	1	0	0	0	0	0	0
Y	50	60	20.51913409	12.3	3.8	0	2	5	1	P	1	1	2	1	3	1	0	1	0	0	0	0	0	0	1
Y	35	60	18.25631871	9.5	3.3	98	0	0	2	A	1	2	2	2	1	0	0	0	0	0	0	1	0	0	1
Y	55	59	27.58020032	13.8	3.7	29	4	12	1	A	1	1	0	1	3	0	0	1	1	0	0	0	0	0	0
Y	70	59	20.19557823	13	3.8	54	4	7	1	A	1	1	0	2	2	1	0	0	0	1	0	0	1	0	1
Y	35	58	21.5450908	17.9	4.1	50	4	8	1	A	1	1	1	1	2	1	1	1	0	0	0	0	0	0	1
Y	35	58	25.390625	16.8	2.8	16	4	12	1	P	1	2	2	1	3	0	0	0	0	0	0	0	0	0	2
Y	60	58	21.5450908	14.8	3.3	51	4	8	1	A	1	1	2	1	2	1	0	0	0	0	0	0	0	0	1
Y	35	58	19.56823633	14.4	4.1	52	4	9	1	A	1	2	2	1	3	1	0	1	1	0	0	0	0	0	1
Y	60	58	26.7299275	13.7	4.5	68	0	4	1	A	1	2	2	1	2	1	1	1	0	0	0	0	0	0	0
Y	85	58	20.81165453	12.1	4.5	94	4	4	2	P	1	1	2	1	2	1	1	0	0	0	0	0	0	0	0
Y	50	58	26.03749399	11.9	3.5	46	4	12	2	A	1	1	0	1	3	1	0	1	0	0	0	0	0	0	1
Y	50	58	19.72386588	11.7	3.9	37	4	10	2	I	1	2	0	2	3	1	0	1	0	0	0	0	0	0	1
Y	35	57	22.76146754	11.8	3.7	33	0	4	1	A	1	2	2	1	3	0	1	0	0	0	0	1	0	0	1
Y	85	57	18.81892431	11.5	3.5	53	4	2	1	A	2	1	2	1	2	0	0	1	0	0	0	0	0	0	1
Y	45	57	20.02884153	11.3	3.5	35	5	11	2	P	1	1	1	1	3	0	0	0	0	0	0	0	0	0	1
Y	100	57	20.57613169	9.9	3.9	63	3	6	2	P	1	1	1	1	1	1	0	1	0	0	0	0	0	0	1
Y	80	57	20.57613169	9.9	3.9	63	1	1	2	P	1	1	2	1	1	1	0	1	0	0	0	0	0	0	1
Y	45	56	17.30103806	13.4	4.4	50	4	7	1	I	1	2	0	1	3	0	0	0	0	0	0	0	0	1	0
Y	100	56	20.57613169	10.4	3.5	63	1	1	2	P	1	1	2	1	1	1	0	1	0	0	0	0	0	0	1
Y	35	56	20.57613169	10.4	3.5	63	1	1	2	P	1	1	0	1	1	1	0	1	0	0	0	0	0	1	1
Y	80	54	23.53036634	12.7	4.1	24	4	15	2	A	1	2	0	1	3	0	0	0	0	0	0	0	0	0	2
Y	55	54	23.53036634	12.7	4.1	24	4	15	2	I	1	2	2	1	3	0	0	0	0	0	0	0	0	0	2
Y	45	53	26.64359862	13.6	3.5	77	3	5	1	A	2	2	1	1	3	1	1	0	0	0	0	0	0	0	0
Y	35	53	22.94811574	9.8	3.2	98	0	0	2	P	1	2	2	2	1	1	0	0	0	0	0	0	0	0	0
Y	35	52	26.17519452	14.5	4.5	95	0	0	1	A	1	1	1	2	1	0	0	0	1	0	0	0	0	0	0
Y	95	52	27.63980131	13.8	4.8	81	2	2	2	A	2	1	1	2	1	1	1	1	0	0	0	0	0	0	1
Y	60	50	25.2825699	11.2	3	44	2	8	2	A	1	2	1	1	3	0	0	0	0	0	0	0	0	0	1
Y	35	49	21.46915048	14.2	4.5	58	4	17	1	P	1	1	2	1	3	1	0	0	0	0	0	0	0	0	2
Y	45	49	24.97398543	12.5	3.8	90	3	3	2	A	1	1	2	1	3	1	0	0	0	0	0	0	1	0	1
Y	50	49	23.87511478	10.5	3.4	42	4	8	2	A	1	1	1	1	1	0	0	0	0	0	0	0	0	0	0
Y	70	48	21.30394858	17.3	3.4	25	4	6	1	A	2	1	1	1	3	1	1	1	1	0	0	0	0	0	1
Y	50	47	22.03856749	12.8	3.9	14	5	10	2	A	1	2	1	1	3	1	0	0	0	0	0	0	0	0	1
Y	70	47	22.34351559	10.8	3.2	63	3	3	1	P	2	1	2	2	1	0	0	0	0	0	0	0	1	0	1
Y	60	46	23.23345618	10.5	4	25	4	10	2	A	1	1	1	1	3	0	0	0	0	0	0	0	0	0	1
Y	35	45	23.73866213	17.1	3	48	4	19	1	I	1	2	2	1	3	0	0	0	0	0	0	0	0	1	2
Y	55	45	23.23345618	8	3.4	50	4	8	2	P	1	1	2	1	3	0	0	0	0	0	0	0	0	0	1
Y	60	36	32.32323232	15.4	3.3	31	3	8	1	A	1	1	2	1	3	1	1	0	0	0	0	0	0	0	1
Y	50	31	19.05197378	11.3	3.4	53	4	7	2	A	1	1	2	1	3	1	0	0	0	0	0	0	0	0	1
Y	35	24	27.16049383	15.2	4.8	92	1	1	1	A	1	1	2	1	3	1	0	0	0	0	0	0	0	0	1
N	35	98	20.81165453	13.7	4.3	22	4	18	2	I	1	2	2	1	3	1	1	0	0	0	0	0	0	1	0
N	50	97	21.40309156	9.8	2.9	96	0	0	2	A	1	1	2	1	3	1	0	1	0	0	0	0	1	1	0
N	35	95	26.79875822	10.9	3.2	80	1	1	2	A	1	2	2	1	1	1	0	1	0	0	0	0	0	0	1
N	35	94	19.83471074	11.3	3.6	73	3	1	1	A	1	2	2	1	3	0	0	1	0	0	0	0	1	1	1
N	50	92	21.2191358	11.7	3.8	76	2	0	2	A	1	2	2	1	2	1	0	0	0	0	0	0	0	1	0
N	20	91	19.22768787	10.3	3.9	76	1	0	2	I	2	2	2	2	3	1	0	1	0	0	0	0	0	0	0
N	90	90	20	12.3	4.3	90	1	0	2	A	1	2	2	1	2	1	0	0	0	0	0	0	0	1	2
N	70	90	21.64127424	11.6	3.6	32	1	1	2	A	2	2	2	1	3	1	0	1	0	0	0	0	0	1	2
N	35	90	25.95155709	11	3	4	1	1	1	I	1	2	2	1	3	0	0	0	0	0	0	0	0	1	1
N	55	89	22.49134948	12.9	3.4	60	2	5	1	A	1	1	2	1	3	0	0	0	0	0	0	0	0	0	1
N	85	89	23.38868656	10.1	2.3	81	4	5	1	P	1	2	2	1	3	1	1	0	0	0	0	0	0	1	1
N	35	89	19.53125	7.1	3.4	86	1	2	2	A	1	2	2	1	3	1	0	0	0	0	0	0	0	0	0
N	35	88	23.66143862	12	2.7	48	1	2	1	A	1	2	2	1	3	1	0	0	0	0	0	0	0	0	1
N	50	88	15.24157903	10.5	2.7	16	4	5	1	P	1	2	2	1	3	1	0	0	0	0	0	0	0	1	1
N	60	88	21.33333333	10.4	3.3	76	4	23	2	A	1	2	2	1	3	1	0	0	0	0	0	0	0	1	1
N	85	88	21.33333333	10.2	3.1	3	5	21	2	P	1	2	2	1	3	1	0	0	1	0	0	0	0	1	1
N	30	88	23.49523687	10.2	3.5	10	2	5	2	A	1	2	2	1	3	1	0	0	0	0	0	0	0	1	1
N	35	88	19.64497041	9.2	3.2	58	3	5	2	A	2	2	2	2	1	1	0	1	0	0	1	0	0	0	0
N	25	88	18.36734694	8.8	3.3	37	2	2	2	A	1	2	2	1	3	1	0	0	0	0	0	0	0	0	1
N	55	87	21.484375	14.2	3.5	16	2	2	2	A	1	2	2	1	3	1	0	0	0	0	0	0	0	1	0
N	50	87	26.03749399	14.1	3.6	11	0	5	2	P	1	1	2	1	3	1	0	0	0	0	0	0	0	1	0
N	20	87	22.94811574	13.3	4.2	90	1	2	1	A	1	2	0	2	1	1	0	0	0	0	0	0	0	0	0
N	20	87	22.30935641	12.4	3.9	98	1	0	1	P	1	2	2	1	2	0	0	0	0	0	0	0	0	0	0
N	45	87	25.63691716	12.1	3.6	70	2	3	2	P	1	2	2	1	2	1	0	1	0	0	0	0	0	0	0
N	35	87	18.73048907	12.1	4.1	100	1	0	2	P	1	2	2	1	2	0	0	1	0	0	0	0	0	0	0
N	35	87	23.4375	11.7	4.1	72	2	5	1	P	1	1	2	2	1	1	0	0	0	0	0	0	1	0	1
N	20	87	22.03172568	11.7	3.4	72	1	1	2	P	1	1	2	1	2	1	0	0	1	0	0	0	0	0	1
N	35	87	23.11111111	10.4	4.2				2	P	1	1	2	1	2	1	0	1	0	0	0	0	0	0	0
N	35	87	17.77777778	9.7	2.8	42	3	3	2	I	1	2	0	1	3	1	1	0	0	0	0	0	0	0	1
N	50	87	20	9.4	2.1	82	1	3	2	I	1	2	2	1	3	0	0	0	0	0	0	0	0	1	0
N	75	87	22.76943835	9.2	3	20	3	19	2	I	1	2	2	1	3	1	0	0	0	1	0	0	0	1	0
N	50	87	17.33333333	8.7	2.2	65	5	29	2	I	1	1	1	1	3	1	0	0	0	0	0	0	0	1	1
N	75	86	18.06616734	12.8	3.5	77	2	0	1	P	1	2	2	1	2	0	0	0	0	0	0	0	0	0	0
N	85	86	26.64359862	12.6	3.4	76	3	1	1	A	1	2	2	1	3	0	0	0	0	0	0	1	0	0	0
N	60	86	17.77777778	12.5	3.6	83	1	2	2	P	1	2	2	1	3	0	0	0	0	0	0	0	0	0	0
N	35	86	21.77777778	12.2	4.2	100	1	0	2	P	1	1	2	2	1	0	1	0	0	0	0	0	0	0	0
N	35	86	21.77777778	12.2	4.2	100	1	0	2	P	1	2	2	2	1	0	1	0	0	0	0	0	0	0	0
N	75	86	20.06920415	12.1	3.1	92	1	1	1	A	1	2	1	1	3	0	0	0	0	0	0	0	0	1	1
N	35	86	26.48553975	11.9	3.5	95	1	0	2	P	1	1	2	1	3	0	0	1	0	0	0	0	1	0	2
N	30	86	20	11.9	3.5	12	4	15	2	A	1	2	1	1	3	0	0	0	0	0	0	0	0	1	2
N	35	86	21.0498179	11.4	2.3	90	1	2	1	I	1	2	1	1	3	1	1	0	0	0	0	0	0	1	1
N	75	86	23.14049587	9.7	3.4	38	2	12	2	A	1	2	2	1	2	0	0	1	0	0	0	0	0	1	1
N	50	86	22.03172568	7.3	1.8	72	4	15	1	I	1	2	2	1	3	0	0	0	0	0	0	0	0	1	1
N	35	85	24.6097337	15.5	4.2	100	1	0	1	P	1	2	2	1	2	1	0	0	0	0	0	0	0	0	0
N	35	85	25.1486054	12.6	3.4	95	1	0	1	P	1	2	2	1	2	0	0	0	0	0	0	0	0	0	0
N	35	85	22.22222222	12.2	4.2	78	1	4	2	A	1	2	2	2	3	1	0	1	0	0	0	0	0	0	1
N	50	85	24.97398543	11.5	2.7	5	0	7	2	A	1	2	2	2	2	1	0	1	0	0	0	0	0	1	0
N	75	85	20.81165453	11.2	2.7	9	4	14	2	A	1	2	2	1	3	0	0	0	0	0	0	0	0	1	1
N	50	85	23.7953599	9.6	3.5	58	1	2	1	P	1	2	2	2	2	1	1	1	0	0	0	0	0	0	1
N	35	85	15.37777778	5.8	2.5	95	1	1	2	A	1	2	2	1	3	1	1	1	0	0	0	0	0	1	1
N	45	84	22.79032897	14	4.1	98	1	2	1	A	1	2	2	1	2	0	0	0	0	0	0	0	0	0	0
N	50	84	20.02884153	13.2	3.8	27	4	5	1	I	1	2	2	1	2	1	0	0	0	0	0	0	0	1	1
N	35	84	20.77562327	12.2	3.9	95	1	1	2	I	1	2	2	1	3	1	0	1	0	0	0	0	1	0	0
N	35	84	24.86395196	12	3.5	69	3	6	2	P	1	1	2	1	2	1	1	1	0	0	0	0	0	0	1
N	50	84	20.81165453	11.8	3.6	89	1	3	2	A	1	2	1	1	3	1	0	0	0	0	0	0	1	1	1
N	35	84	22.89281998	11.3	3.5	28	4	27	2	P	1	2	2	1	1	1	0	0	0	0	0	0	0	0	1
N	50	84	30.38501561	10.8	3.8	67	1	1	2	P	1	2	2	1	2	1	1	1	0	0	0	0	0	0	2
N	35	84	19.53125	9.1	2.4	0	5	12	1	A	1	1	2	2	1	0	0	0	0	0	0	0	0	0	1
N	30	84	20.45184304	7.9	3.2	20	4	10	2	A	1	2	2	1	3	1	1	0	0	0	0	0	0	1	1
N	50	83	20.81165453	14.4	4	80	1	1	1	P	1	2	2	1	2	0	0	0	0	0	0	0	0	0	1
N	50	83	18.97357582	14.2	4	100	2	0	2	P	1	2	2	2	1	1	1	0	0	0	0	0	0	0	0
N	70	83	18.51851852	13	3.1	82	0	2	1	P	1	1	2	2	2	0	0	1	0	0	0	0	0	0	1
N	50	83	22.89281998	12.8	3.2	22	3	3	2	A	1	2	2	1	3	0	0	0	0	0	0	0	0	1	2
N	35	83	19.53125	12.8	3.4	100	0	1	2	A	1	2	2	1	3	1	0	1	0	0	0	0	0	0	0
N	20	83	17.4817898	12.5	3.5	27	3	4	1	P	1	2	2	1	1	0	0	0	0	0	0	0	0	0	0
N	60	83	24.03460984	11.7	3.9	64	1	1	2	A	1	2	2	2	2	1	1	1	0	0	0	0	0	0	1
N	45	83	19.56295525	11.7	4.3	98	1	1	2	A	1	2	2	2	1	1	0	0	0	0	0	0	0	0	2
N	40	83	23.55555556	10.4	3.6	98	1	2	2	P	1	1	2	1	3	0	0	0	0	0	0	0	0	0	2
N	25	83	24.88888889	10.4	3.5	63	2	3	2	P	1	2	2	1	2	0	0	0	0	0	0	0	0	0	0
N	35	83	24.81632653	10.3	3.1	86	1	2	1	A	1	1	2	1	3	1	1	1	0	0	0	0	0	0	1
N	35	83	22.89281998	10.2	3.2	28	3	5	1	A	1	1	2	2	1	1	0	1	0	0	1	0	1	0	0
N	70	83	24.09297052	10	3.4	82	2	0	1	A	1	2	1	1	3	1	1	1	0	0	0	0	0	0	2
N	35	83	22.03172568	9.9	2.2	96	0	0	1	A	1	2	2	1	3	0	1	1	0	0	0	0	0	0	1
N	35	83	20	9.1	3.4	87	1	1	2	P	1	1	2	1	3	1	0	1	0	0	1	0	0	0	0
N	45	83	22.64086462	9	3.2	67	2	7	2	A	1	1	2	1	3	0	0	0	0	0	0	0	0	0	1
N	35	83	21.71806609	8	2.7	100	1	0	1	I	1	2	1	1	3	0	1	0	0	0	0	0	0	1	0
N	60	82	23.56663223	14.5	3.9	80	2	3	1	P	1	1	2	1	3	0	0	0	0	0	0	0	0	0	2
N	35	82	24.97398543	14.5	3.4	10	4	16	2	I	1	2	2	1	3	0	0	0	0	0	0	0	0	0	1
N	50	82	23.87511478	14.3	3.8	91	2	16	1	P	1	1	1	2	1	1	0	0	1	0	0	0	1	0	1
N	35	82	24.97398543	14	3.4	10	1	3	2	A	1	2	2	1	3	1	0	0	0	0	0	0	0	0	2
N	20	82	24.44444444	14	4.4	76	0	2	2	P	1	2	2	2	1	0	0	1	0	1	0	0	0	0	0
N	40	82	21.64412071	13.7	4	25	4	5	2	A	1	2	2	1	3	0	0	0	0	0	0	0	0	0	1
N	55	82	19.59183673	13.5	3.4	69	2	6	1	P	1	2	2	1	2	1	0	0	0	0	0	0	0	1	0
N	45	82	21.7578125	12.9	3.6	100	1	1	1	P	1	1	2	1	3	0	0	1	1	0	0	0	0	0	2
N	20	82	21.79930796	12.8	3.2	86	1	0	1	A	1	1	2	1	3	0	0	1	0	0	0	0	1	0	0
N	35	82	20.09861116	12.5	3.7	56	2	6	1	P	1	2	2	2	1	1	0	0	0	0	0	0	0	0	0
N	40	82	25.18078512	12.2	4.2	88	1	2	1	P	2	1	2	2	2	1	0	0	1	0	0	0	1	0	0
N	35	82	23.87511478	12.1	3.3	89	1	2	1	I	1	1	2	1	3	0	0	0	1	0	0	0	1	1	1
N	35	82	28.30385016	12	3.3	52	4	7	2	P	1	2	2	2	1	1	0	1	0	0	0	0	0	0	0
N	50	82	16.64932362	11.9	4	0	4	12	2	P	1	2	2	2	1	1	0	0	0	0	0	0	0	0	2
N	85	82	21.875	11.8	3.6	92	1	2	2	P	1	2	2	2	2	1	1	1	0	0	0	0	1	0	0
N	50	82	21.07719523	11.6	3.3	15	4	22	1	A	1	1	1	2	1	0	0	1	0	0	0	0	1	1	0
N	35	82	22.85714286	11.5	4.1	98	1	0	1	A	1	2	2	1	3	0	1	1	0	0	0	0	0	0	0
N	30	82	23.71184463	11.4	3.7	84	2	2	2	P	1	2	2	2	2	1	0	0	0	0	0	0	0	0	1
N	15	82	23.4375	11.3	3.6	51	4	13	2	P	2	1	2	1	3	1	0	0	0	0	0	0	0	0	1
N	15	82	26.83864765	11.1	4	76	4	9	2	P	1	1	2	1	3	1	1	0	0	0	0	0	0	0	0
N	50	82	24.91349481	10.9	3.3	0	4	25	1	P	2	2	2	1	3	1	1	0	0	0	0	0	0	1	1
N	75	82	19.97621879	10.3	3.2	55	1	0	2	A	1	2	2	1	3	0	0	0	0	0	0	0	0	1	1
N	35	82	22.82688093	10.3	3.7	100	0	0	2	A	1	1	2	2	1	1	0	1	0	0	0	0	0	0	1
N	20	82	21.77843524	10.3	3.6	29	2	3	2	A	1	1	0	1	3	1	0	0	0	0	0	0	1	0	1
N	75	82	21.40309156	10.1	3.2	76	2	3	2	A	1	1	2	1	2	1	0	0	0	0	0	0	0	0	1
N	50	82	21.67125803	10	3	98	0	0	1	I	1	1	1	1	3	1	0	0	0	0	0	0	0	1	2
N	35	82	17.99307958	9.5	3.8	73	0	2	1	A	1	1	2	2	2	1	0	1	0	0	0	0	0	0	2
N	70	82	19.83733386	9.4	3	55	1	0	2	A	1	2	2	2	2	0	0	0	0	0	0	0	0	0	0
N	65	81	20.41522491	14.6	3.8	27	1	1	1	P	2	2	2	1	1	0	0	0	0	0	0	0	0	0	1
N	75	81	21.4532872	14.3	3.4	95	2	1	1	P	1	2	2	1	2	0	0	0	0	0	0	0	0	0	1
N	35	81	20.47826661	13.8	3.5	96	0	1	1	A	1	2	2	1	3	0	1	1	0	0	0	0	0	0	1
N	15	81	21.0498179	13.8	3.6	49	2	0	1	P	1	2	1	1	3	1	0	1	0	0	0	0	0	0	1
N	60	81	24.22145329	13.6	4	94	1	17	1	P	1	1	2	1	3	0	0	0	1	0	0	0	0	0	0
N	35	81	28.67262608	13.5	4.5	33	2	3	2	A	1	1	2	1	2	1	0	1	0	0	1	0	0	0	0
N	55	81	19.28937927	13.4	3.7	91	2	0	1	P	1	2	2	1	2	0	0	0	0	1	0	0	0	0	0
N	55	81	19.28937927	13.4	3.7	91	2	0	1	P	1	2	2	1	2	0	0	0	0	1	0	0	0	0	0
N	50	81	23.93898977	13.4	3.9	58	4	14	1	I	1	2	1	1	3	1	1	0	0	0	0	0	0	1	0
N	35	81	21.49028551	13.3	3.9	100	1	0	2	A	1	1	0	1	2	1	0	1	0	1	0	0	0	0	2
N	50	81	27.34375	12	3.9	0	4	25	2	I	1	2	2	1	3	1	1	0	0	0	0	0	0	1	0
N	30	81	20.30741221	11.2	3.2	20	4	9	1	A	1	1	2	1	3	0	0	0	0	0	0	0	0	1	1
N	60	81	16.65306122	10.8	3.6	39	2	5	1	P	1	2	2	1	3	0	0	0	0	0	0	0	0	0	0
N	50	81	25.96952909	10.7	3.7	57	1	0	2	P	1	2	2	2	2	1	0	1	1	0	0	0	0	0	0
N	65	81	21.64127424	10.5	3.3	80	1	0	2	P	2	2	0	1	3	0	1	0	0	0	0	0	0	1	1
N	20	81	23.14725512	9.6	3.4	96	1	2	2	A	1	2	2	1	2	1	0	1	0	0	0	0	0	0	1
N	75	81	26.63891779	9.5	3.6	92	0	0	2	A	1	2	2	1	3	1	1	1	0	0	1	0	0	0	0
N	50	81	18.07372176	9.5	2.7	0	1	0	2	A	2	2	0	1	3	1	1	0	0	0	1	0	1	1	1
N	30	81	23.87279852	7.3	3.2	92	2	2	2	A	1	1	2	2	1	1	0	0	0	0	0	0	0	1	1
N	50	80	22.49134948	16.4	3.9	40	4	9	1	P	1	2	2	2	1	1	0	1	0	1	0	0	0	0	0
N	15	80	23.03004535	16.3	3.5	95	0	0	1	P	1	2	2	1	2	0	0	0	0	0	0	0	0	0	1
N	35	80	27.39225712	15.8	4.5	54	3	4	2	A	1	1	2	2	1	1	1	1	0	0	0	0	0	0	0
N	35	80	27.02580965	13.9	4	93	0	0	2	P	1	1	2	2	1	1	1	1	0	0	0	0	0	0	0
N	60	80	23.62444749	13.6	4.2	100	1	2	2	P	1	2	2	2	1	1	1	0	0	0	0	0	0	0	1
N	35	80	17.92821543	13.3	3.4	95	1	0	1	A	1	1	1	2	3	0	0	0	0	0	0	0	0	0	1
N	35	80	28	13.2	4	90	0	0	2	A	1	1	0	2	1	0	1	1	1	0	0	0	0	0	0
N	30	80	27.05515088	13.2	3.2	94	2	4	2	A	1	2	2	1	3	0	0	0	0	0	0	0	0	0	0
N	50	80	24.16326531	13	3.4	63	0	5	1	A	1	1	2	1	3	0	0	1	0	0	0	0	0	1	1
N	30	80	21.2585034	12.6	3.3	9	0	2	1	P	1	2	2	1	1	0	0	0	0	0	0	0	0	1	2
N	50	80	22.54657648	12.4	3.7	86	1	2	2	A	1	2	2	1	2	0	0	1	0	1	0	0	0	0	0
N	35	80	28.89815942	12.4	4.3	94	2	6	1	P	1	2	2	2	1	1	0	0	0	0	0	0	0	0	1
N	60	80	20.40816327	11.6	3.4	100	0	0	2	A	2	2	0	2	2	1	0	1	0	0	0	0	1	0	0
N	50	80	24.44727891	11.6	4.2	22	2	0	1	P	1	2	2	2	1	0	1	0	0	0	0	0	0	0	0
N	35	80	23.62444749	11.5	3.6	100	1	1	2	P	1	2	2	1	3	1	1	0	0	1	1	0	0	0	0
N	45	80	19.53125	10.7	3.3	94	1	0	1	A	1	2	0	1	3	0	0	1	0	0	0	0	0	0	0
N	55	80	22.18934911	10.1	3.8	29	1	2	1	P	1	1	2	2	1	1	0	0	0	0	0	0	0	1	2
N	50	80	18.42403628	9.4	2.2	80	1	2	1	I	1	1	2	1	3	0	0	0	1	0	0	0	0	1	0
N	35	79	22.33855642	16.4	4.3	0	4	18	1	A	1	2	2	1	3	1	0	1	0	0	0	0	0	0	0
N	50	79	20.76124567	14.5	3	82	3	4	1	A	1	1	2	2	3	1	0	1	1	0	0	0	0	1	1
N	35	79	26.5625	14.3	3.7	100	2	4	1	P	1	2	2	1	3	1	1	0	0	0	0	0	0	0	0
N	55	79	23.11111111	14	4	26	0	5	2	P	2	1	2	1	3	1	1	0	0	0	0	0	0	0	0
N	35	79	23.87511478	13.9	3.7	100	1	1	1	P	1	2	2	2	1	0	0	0	0	0	0	0	0	0	1
N	25	79	21.33333333	13.2	4.1	21	4	3	2	P	1	2	1	1	3	0	0	0	0	0	0	0	0	0	2
N	45	79	20.02884153	13	3.9	90	2	6	1	A	1	2	2	1	3	0	0	1	0	0	0	0	0	0	0
N	35	79	22.22222222	12.9	3.5	100	2	2	2	P	1	2	2	1	2	1	0	0	0	0	0	0	0	0	0
N	65	79	22.77318641	12.4	3.6	45	2	3	1	A	1	2	1	1	3	1	0	0	0	0	0	0	0	1	2
N	60	79	24.00548697	12.4	4	62	2	2	1	P	1	2	2	1	3	1	0	1	0	0	0	0	0	0	2
N	15	79	24.00548697	12.4	4	69	1	2	1	P	1	2	2	1	3	1	0	0	0	0	0	0	0	0	1
N	20	79	23.11111111	12	3.7	100	0	0	2	A	1	2	2	1	2	0	0	1	1	0	0	0	0	0	0
N	20	79	22.72043837	12	4.3	50	4	19	1	A	2	2	2	2	1	1	0	0	0	0	0	1	0	0	0
N	60	79	24.96494648	11.3	4.4	92	0	0	1	A	1	1	2	2	1	0	0	0	0	0	0	0	0	0	1
N	20	79	18.36547291	11.2	3	100	0	1	2	A	1	2	1	1	3	1	1	0	0	0	0	0	0	0	2
N	15	79	23.4375	11	3.9	95	2	0	2	P	1	2	1	1	3	1	0	1	0	0	0	0	0	0	1
N	55	79	19.53125	10.8	3.8	67	3	2	2	A	1	1	2	1	2	0	0	0	0	0	0	0	0	0	1
N	60	79	21.484375	10.6	3.2	29	4	24	2	A	1	1	2	1	3	1	0	0	0	0	0	0	0	1	2
N	35	79	21.64127424	10.4	4.3	95	1	0	2	P	1	2	2	2	1	1	0	0	0	0	0	0	0	0	1
N	20	79	31.11111111	10.1	4	91	0	0	2	A	1	1	2	1	3	0	0	1	0	0	0	0	1	0	1
N	50	79	25.84776822	10	2.5	89	2	3	2	P	1	1	1	1	3	1	1	0	1	0	0	0	0	1	1
N	60	79	23.03004535	9.7	3.2	95	1	0	1	P	1	1	2	2	1	1	1	0	0	0	0	0	0	0	0
N	75	79	23.183391	8.1	3.4	0	5	25	1	A	1	2	2	1	3	1	1	1	0	0	0	0	0	1	2
N	45	78	26.7299275	16.5	4.1	96	0	0	1	A	1	2	2	1	3	0	0	0	0	0	0	1	0	0	0
N	55	78	22.03856749	16.1	4.1	38	2	7	1	P	1	1	2	1	3	0	0	0	0	0	0	0	0	0	1
N	70	78	27.6816609	15.5	3.2	37	1	0	1	P	1	2	2	1	3	0	0	0	0	0	0	0	0	0	0
N	35	78	29.03178981	15.1	4.7	90	0	0	1	A	1	2	2	1	2	1	1	1	0	0	0	0	0	0	1
N	70	78	21.00399076	14.3	3.7	74	1	3	2	P	1	2	2	2	2	0	0	1	0	0	0	0	1	0	1
N	35	78	26.40235457	14.1	3.9	16	0	8	1	A	1	1	2	2	1	1	0	1	0	0	0	0	0	0	0
N	50	78	23.30668005	13.9	3.9	51	3	5	1	P	1	2	2	1	3	0	1	0	1	0	0	0	0	1	2
N	60	78	23.4375	13.7	3.6	78	2	4	1	A	1	2	2	1	3	1	0	0	0	0	0	0	0	1	0
N	60	78	21.30394858	13.5	4	38	2	1	1	P	1	2	2	2	1	1	1	0	0	0	0	0	0	0	0
N	60	78	22.49134948	13.5	3.9	45	3	4	1	A	1	2	2	1	2	1	1	1	0	0	0	0	0	0	0
N	35	78	23.66143862	13.3	3.3	3	1	0	1	P	1	1	2	2	1	0	0	0	1	0	0	0	0	0	0
N	75	78	16.84502576	13.1	3	26	2	6	1	A	1	2	2	1	3	0	0	0	0	0	0	0	0	1	2
N	35	78	20.43816558	13.1	4.2	82	3	3	1	P	1	1	2	2	1	0	1	1	1	0	0	0	0	0	0
N	35	78	25.35154137	13	4.6	32	2	4	1	A	1	1	2	2	1	1	0	1	0	0	0	0	0	0	0
N	35	78	26.91272587	12.9	3.8	95	1	1	2	P	1	1	2	1	2	0	0	0	0	0	0	0	0	0	0
N	35	78	19.97918835	12.5	4.3	12	4	16	2	A	1	1	2	2	1	1	0	1	0	0	1	0	0	0	0
N	45	78	18.14486863	12.4	3.4	16	2	5	1	A	1	2	2	1	3	0	0	0	0	0	0	0	0	0	1
N	20	78	19.43808533	11.9	3.3	80	1	3	2	A	1	2	2	2	2	1	1	1	0	0	1	0	0	0	0
N	60	78	21.77755334	11.7	3.6	94	2	2	1	P	1	2	2	1	3	1	1	1	0	0	0	0	0	0	1
N	35	78	22.32142857	11.7	4.5	89	1	0	1	P	1	2	2	2	1	1	1	1	0	0	0	0	0	0	0
N	35	78	23.4375	11.7	4.4	89	1	2	2	A	1	2	2	1	3	1	0	1	1	0	0	0	0	0	0
N	75	78	24	11.6	3.3	0	5	16	2	A	1	2	2	1	3	1	0	1	0	0	0	0	0	1	2
N	20	78	22.7189744	11.6	3.7	100	1	1	2	P	1	2	0	1	1	0	0	0	0	0	0	0	0	0	0
N	35	78	20.51913409	11.3	3.2	87	1	1	1	A	1	1	2	1	3	1	0	0	0	0	0	0	0	0	0
N	60	78	22.03856749	11.2	4.1	88	1	2	1	A	1	1	2	2	1	1	0	1	1	0	0	0	0	0	1
N	20	78	19.48696145	10.7	4	88	1	2	1	A	2	1	2	1	2	0	0	1	0	0	0	0	0	0	2
N	45	78	23.828125	10.6	3.6	90	1	1	2	A	1	2	2	2	2	0	0	0	0	0	0	0	1	0	2
N	35	78	27.05515088	10.5	3.4	100	1	3	2	A	1	1	2	1	3	1	0	1	0	0	0	0	0	0	0
N	35	78	18.91806675	10.2	4.1	100	2	1	2	A	1	1	2	2	1	0	0	1	0	0	1	0	0	0	0
N	60	78	20.3125	10.1	3.3	76	2	3	2	A	1	2	2	1	3	1	0	1	0	0	1	0	0	1	1
N	35	78	21.92612582	10.1	3.6	100	0	0	2	P	1	2	2	2	2	1	0	1	0	0	0	0	0	0	1
N	75	78	23.30905307	9.6	3.9	27	4	12	2	A	1	2	2	2	2	1	1	0	0	0	0	0	0	0	0
N	45	78	21.40309156	9.5	2.5	96	0	0	2	I	1	2	1	1	3	1	1	1	0	1	0	0	0	1	2
N	35	78	23.33546614	7.1	3.6	86	0	2	1	A	1	2	2	1	1	1	0	1	0	0	0	0	0	0	0
N	35	78	18.98659072	6.9	2.3	96	1	0	2	A	1	1	1	1	1	1	1	1	0	0	0	0	0	1	1
N	15	77	29.38475666	15.6	3.8	86	1	2	1	P	1	2	2	1	1	1	0	1	0	0	0	0	0	0	1
N	45	77	19.94805977	15.5	4.1	70	1	2	1	A	1	2	2	1	2	1	0	1	0	0	0	0	0	0	0
N	30	77	19.53125	15.3	3.7	100	0	0	2	A	1	2	1	2	3	1	0	1	1	0	0	0	0	1	2
N	35	77	23.4375	15.2	3.8	100	2	1	1	P	1	1	2	2	1	0	0	0	0	0	0	0	0	0	0
N	35	77	23.4375	15.2	3.8	100	2	1	1	P	1	1	2	2	1	0	0	0	0	0	0	0	0	0	0
N	50	77	28.65013774	14.9	4	95	1	0	1	P	1	2	2	1	3	0	0	0	0	0	0	0	0	0	0
N	20	77	24.77209671	14.7	4.3	52	4	6	1	P	1	2	2	2	1	1	0	0	0	0	0	0	0	0	1
N	35	77	30.48665738	14.5	4.1	95	1	0	1	P	1	2	2	2	1	0	0	0	0	0	0	0	0	0	1
N	35	77	19.53125	14.1	3.4	86	1	2	2	A	1	2	1	1	3	1	0	1	0	0	0	0	0	1	2
N	35	77	28.53745541	14.1	3.8	95	2	2	2	P	2	1	2	1	2	0	0	1	1	0	0	0	0	0	2
N	50	77	20.76124567	13.8	4.2	87	1	6	1	A	1	2	2	2	1	0	0	0	0	0	0	0	1	1	1
N	50	77	23.01117686	13.6	3.9	98	0	0	2	A	1	2	2	1	3	1	0	0	0	0	0	0	0	1	1
N	30	77	22.22222222	13.3	4	3	4	26	2	A	1	1	2	2	1	1	0	1	0	0	1	0	0	0	0
N	35	77	20.70081674	13.2	3.7	90	1	2	1	A	1	1	1	1	3	1	1	0	0	0	0	0	0	0	1
N	50	77	21.09375	12.5	3.5	80	1	2	2	P	1	2	2	2	2	0	0	1	0	0	0	0	0	1	1
N	60	77	26.4915082	12.1	3.7	79	1	1	1	P	1	2	2	1	3	1	0	0	0	0	0	0	0	0	1
N	45	77	26.56434475	12	3.6	80	2	0	2	A	2	1	2	2	1	0	0	0	0	0	0	0	0	0	0
N	50	77	17.70956316	11.9	3.4	84	2	0	2	A	1	2	2	1	2	1	0	0	0	0	0	0	0	1	1
N	35	77	27.05515088	11.9	3.8	93	1	2	2	P	1	1	2	1	2	1	0	1	0	0	0	0	0	0	1
N	50	77	23.93898977	11.7	4	85	2	3	1	P	1	1	2	1	2	1	1	1	0	0	0	0	0	0	0
N	35	77	21.33333333	11.4	3.2	96	0	1	2	A	1	1	2	1	3	0	0	1	0	0	1	0	0	0	0
N	30	77	16.52892562	10.9	3.7	100	0	0	2	A	1	1	2	1	3	1	1	1	0	0	0	0	0	0	0
N	20	77	24.8015873	10.8	3.3	70	1	4	1	A	2	1	2	1	3	0	0	1	0	0	0	0	0	0	1
N	50	77	22.72440348	10.5	3.5	52	0	0	1	P	2	2	0	1	3	1	0	0	0	0	0	0	0	0	0
N	35	77	20.93212012	10.4	3.3	93	1	0	2	A	1	2	2	2	1	1	0	0	0	0	0	0	0	0	0
N	35	77	22.0603538	9.5	3.3	12	3	2	2	A	1	2	2	1	3	0	0	1	0	0	0	0	0	0	0
N	35	77	21.79930796	9.5	3.2	2	4	22	1	P	1	2	1	1	3	0	0	0	0	0	0	0	0	1	1
N	50	77	25.51020408	8.8	2.2	80	2	2	1	I	1	2	2	1	3	1	0	1	0	0	0	0	0	1	1
N	70	77	18.92915089	7.4	3.6	47	2	1	1	P	1	2	2	1	3	1	1	0	0	0	0	0	1	1	1
N	70	76	28.515625	15.2	4.5	67	1	1	2	A	1	1	2	1	3	0	0	0	0	0	0	0	0	0	1
N	15	76	20.76124567	14.6	3.6	41	2	3	1	P	2	1	2	1	2	1	0	0	0	0	0	0	0	0	0
N	30	76	31.21748179	14	3.8	100	1	0	1	A	1	1	2	1	3	1	0	0	0	0	0	0	0	0	0
N	60	76	24.28097534	13.8	4.3	100	1	0	1	P	1	1	2	1	3	1	1	1	0	0	0	0	0	0	1
N	35	76	15.88696593	13.8	4.2	81	1	2	1	A	1	1	2	2	1	0	0	0	0	0	0	0	0	0	0
N	35	76	24.62296091	13.6	3.4	100	1	0	1	P	1	2	2	1	1	0	0	0	0	0	0	0	0	0	0
N	35	76	19.22337562	13.2	4.1	100	0	0	2	A	1	2	0	2	1	1	1	1	0	0	1	0	1	0	0
N	35	76	22.03172568	13	4	88	2	6	2	A	1	1	2	1	2	0	1	0	0	0	0	0	0	0	0
N	45	76	28.06894434	12.9	4.7	100	0	1	2	I	1	2	2	1	1	1	1	1	0	0	0	0	0	0	1
N	60	76	19.23356075	12.6	3.6	95	2	3	1	P	1	2	2	1	3	1	0	0	0	0	0	0	0	0	0
N	35	76	26.57312925	12.3	3.5	92	1	0	1	P	1	1	2	1	2	1	0	0	0	0	0	0	0	0	1
N	35	76	17.66929652	11.5	3.8	95	1	0	2	P	1	2	2	2	1	1	0	0	0	0	0	0	0	0	0
N	35	76	23.24459454	11.3	3.8	84	2	2	2	P	1	1	2	2	1	0	0	0	0	0	0	1	0	0	0
N	35	76	23.73995617	10.8	4	20	4	4	2	A	1	2	2	2	2	1	1	1	0	0	0	0	0	0	0
N	30	76	18.73048907	9.9	2.9	0	5	21	2	P	1	2	2	1	3	0	0	0	0	0	0	0	0	1	1
N	35	76	23.87511478	8.8	3	87	1	0	1	P	1	2	2	1	2	1	1	0	0	0	0	0	0	0	0
N	75	75	23.14049587	15.8	4.1	0	4	10	1	P	1	2	2	1	3	0	0	0	0	0	0	0	0	0	0
N	60	75	23.14049587	15.8	4.1	70	2	3	1	P	1	2	2	1	3	0	0	0	0	0	0	0	0	0	0
N	20	75	27.63605442	15.5	3.4	72	1	2	1	A	1	2	1	1	3	1	0	0	0	0	0	0	0	0	1
N	70	75	25.60553633	14.6	4.2	56	2	3	1	A	1	1	2	2	1	0	0	0	0	0	0	0	0	0	1
N	65	75	24.8015873	14.5	3.8	94	2	1	1	P	1	2	2	1	2	1	1	0	0	0	0	0	0	0	0
N	35	75	21.51385851	14.3	4.3	72	3	3	1	A	1	2	2	2	1	0	0	1	0	0	0	0	0	0	0
N	35	75	26.5625	14	4	52	2	0	1	P	1	1	2	2	1	0	0	0	0	0	0	0	0	0	0
N	50	75	25.390625	13.9	4	87	2	0	1	A	2	2	2	2	2	1	1	0	0	0	0	0	0	0	0
N	45	75	24.609375	13.9	4	83	1	2	1	P	1	1	2	2	2	0	1	0	0	0	0	0	0	0	0
N	20	75	25.33333333	13.9	4.1	92	2	2	2	P	1	2	2	2	2	1	0	0	0	0	0	1	0	0	0
N	35	75	22.20633069	13.8	3.9	0	5	32	1	A	1	2	2	2	1	1	0	1	1	0	0	0	0	0	0
N	20	75	25.95155709	13.8	4	100	0	0	1	A	1	2	2	1	1	0	1	1	0	0	0	1	0	0	0
N	35	75	22.83287935	13.4	4.2	88	3	3	2	A	1	1	2	2	1	1	1	1	0	0	0	0	0	0	1
N	35	75	28.39372634	13.2	3.8	100	1	0	1	P	1	1	2	2	1	0	1	0	0	0	0	0	0	0	2
N	50	75	25.71166208	13.1	4.1	0	3	28	1	P	1	2	2	1	3	1	0	1	0	0	0	0	0	0	0
N	20	75	29.96878252	13	4.3	82	0	2	2	A	1	2	2	2	1	0	0	0	0	0	0	1	0	0	0
N	50	75	29.0486565	12.6	3.9	98	0	0	2	A	1	2	2	2	1	0	0	1	0	0	0	0	0	0	0
N	20	75	28.88888889	12.5	3.7	0	5	21	2	A	1	1	0	1	3	0	0	0	0	0	0	0	0	0	1
N	55	75	25.23634033	12.3	3.3	33	1	1	2	P	2	2	2	1	3	1	0	0	0	0	0	0	0	1	0
N	15	75	20.90419501	12.1	2.5	100	1	0	1	A	1	1	2	1	3	1	0	0	0	0	0	0	0	0	1
N	20	75	19.94805977	11.8	4.4	98	1	3	1	A	1	2	2	1	2	0	0	1	0	0	0	0	0	0	0
N	35	75	24.44727891	11.6	3.1	100	0	0	1	A	1	2	2	1	3	1	1	0	0	0	0	0	0	0	0
N	35	75	23.71184463	11.6	3.2	0	4	17	1	A	1	1	2	1	3	1	0	1	0	0	0	0	0	0	0
N	20	75	17.30103806	11.5	3.5	15	3	26	1	A	1	1	2	1	3	0	0	1	0	1	0	0	0	0	0
N	50	75	24.34960912	11.4	3	9	1	0	2	P	1	1	1	1	3	1	0	0	0	0	0	0	0	1	1
N	50	75	26.82742078	11	3	100	4	23	1	A	1	2	1	1	3	1	1	0	0	0	0	0	0	1	2
N	50	75	23.1206236	10.9	3.8	94	1	0	1	P	1	2	2	1	3	1	0	0	0	0	0	0	0	0	1
N	35	75	22.03856749	9.9	4	76	0	0	2	A	1	2	2	1	3	1	0	0	0	0	0	0	0	0	1
N	50	75	25.91512796	9.2	3.1	97	2	4	2	A	1	1	1	1	3	1	0	0	0	0	0	0	1	1	2
N	35	74	19.59183673	15.7	4.2	94	1	0	1	P	1	1	2	1	1	0	1	0	0	0	0	0	0	0	1
N	35	74	22.32142857	15.4	4.3	82	1	0	1	A	1	2	2	1	2	1	1	1	0	0	0	0	0	0	0
N	30	74	25.95155709	14.8	3.7	94	2	5	1	P	1	1	2	1	3	0	0	0	0	0	0	0	0	0	1
N	35	74	16.65249433	14.6	3.6	95	1	0	1	P	1	2	2	1	2	0	0	0	0	0	0	0	0	0	0
N	35	74	25.34435262	14.5	4.4	92	0	0	1	P	1	2	2	1	2	0	0	1	0	0	0	0	0	0	1
N	40	74	21.2585034	14.3	3.7	43	4	6	1	P	1	2	1	1	3	1	0	0	0	0	0	0	0	0	0
N	95	74	22.14532872	14.2	4.1	98	0	1	1	A	2	1	2	2	2	1	0	1	0	0	0	0	0	0	1
N	35	74	22.65625	13.9	4.2	94	1	0	1	P	1	1	2	2	1	1	1	1	0	0	0	0	0	0	1
N	20	74	25.77777778	13.5	4.1	0	5	32	2	A	1	2	1	2	1	1	0	0	0	0	0	0	0	0	0
N	35	74	26.66666667	13.3	4.4	88	1	2	2	P	1	2	2	2	1	0	0	0	0	0	0	0	0	0	0
N	15	74	21.77384236	13.1	3.7	3	4	22	1	P	1	2	2	1	3	0	0	0	0	0	0	0	0	1	0
N	45	74	25.6311675	12.9	4.6	86	2	4	2	P	1	2	2	2	1	1	0	1	0	0	1	0	0	0	0
N	35	74	18.42024473	12.8	4.7	86	1	2	2	P	1	1	2	2	1	1	0	0	0	0	0	0	0	0	0
N	35	74	22.49134948	12.7	3.2	100	1	1	1	P	1	1	2	1	2	1	0	0	0	0	0	0	0	0	0
N	60	74	25.95155709	12.4	4.2	83	2	1	1	A	1	1	2	1	3	0	1	1	1	0	0	0	0	1	0
N	35	74	21.484375	12.3	3.6	92	0	1	1	P	1	2	2	1	2	0	0	1	0	0	0	0	0	0	2
N	35	74	22.86236854	12.3	3.5	100	2	4	2	P	1	1	2	1	2	0	0	0	0	0	0	0	0	0	0
N	35	74	20.54569362	12	3.2	56	2	3	2	A	1	1	2	1	3	1	1	1	1	0	0	0	0	0	0
N	35	74	23.23345618	11.9	3.8	92	1	0	2	A	1	1	2	2	1	1	1	0	0	0	0	0	0	0	1
N	35	74	22.22222222	11.9	3.9	97	0	1	2	P	1	1	2	1	2	1	0	1	1	0	0	0	0	0	0
N	20	74	20.95717116	11.9	2.9	96	1	0	1	A	1	1	2	1	3	0	0	1	0	0	0	0	0	0	1
N	90	74	27.05515088	11.8	3.3	0	4	14	2	P	1	1	2	1	3	0	0	0	0	0	0	0	0	1	1
N	40	74	23.14049587	11.8	3.3	75	0	8	1	A	1	2	2	1	3	1	0	1	0	0	0	0	0	0	0
N	35	74	21.64412071	11.2	3.2	39	4	7	2	A	2	2	1	1	3	1	0	0	0	0	1	0	0	0	2
N	60	74	22.32142857	11.1	3.7	89	1	5	1	P	1	1	2	2	1	1	1	0	1	0	0	0	0	0	2
N	35	74	22.65625	11	4.3	72	1	2	2	A	1	1	0	2	1	1	0	1	0	0	0	0	1	0	0
N	20	74	16.8525225	11	2	95	1	0	1	A	1	2	1	1	3	1	0	0	0	1	0	0	0	0	1
N	75	74	16.796875	10.8	2.8	80	1	2	2	P	1	2	0	2	3	1	0	0	0	0	0	0	0	1	0
N	35	74	20.70081674	10.3	3.2	6	4	20	1	P	1	2	2	1	3	0	0	0	0	0	0	0	0	1	1
N	55	74	22.20633069	9.6	3.7	95	1	0	1	A	1	2	2	2	3	1	1	0	0	0	0	0	0	1	2
N	50	73	27.34375	17	3.7	0	4	7	1	A	2	2	2	1	2	1	1	0	0	0	0	0	0	1	1
N	35	73	22.49134948	15.8	3.6	94	2	2	1	P	1	2	2	1	2	0	0	0	0	0	0	0	0	0	1
N	70	73	22.98539751	14.1	3.6	22	2	9	1	A	2	2	2	1	3	0	0	0	0	0	0	0	0	0	0
N	35	73	21.2585034	13.8	4.5	100	1	0	1	A	1	1	2	2	1	0	0	0	0	0	0	0	0	0	1
N	20	73	23.52941176	13.4	3.4	82	1	4	1	A	1	2	1	1	3	1	0	0	0	0	0	0	0	0	0
N	35	73	22.03856749	12.8	4.4	98	0	0	1	A	1	2	2	1	1	1	1	1	0	0	0	0	0	0	1
N	35	73	23.30109483	12.8	3.4	100	2	3	1	A	1	2	2	1	1	1	0	1	1	0	0	0	0	0	0
N	50	73	33.15043439	12.7	3.9	100	1	0	2	A	2	2	2	1	3	1	1	1	0	0	0	0	1	1	0
N	20	73	27.30996814	12	3.8	82	1	1	1	P	1	1	2	2	1	1	0	0	0	0	0	0	1	0	0
N	45	73	24.38652644	11.9	4	94	4	4	1	P	1	1	2	1	3	0	1	0	0	0	0	0	0	0	0
N	20	73	24.97398543	11.8	4	100	0	0	2	A	1	1	2	2	1	1	0	1	0	0	1	1	0	0	0
N	35	73	25	11.6	3.9	65	2	5	2	P	1	1	2	2	2	1	1	1	0	0	1	0	0	0	0
N	35	73	23.8330046	11.6	4.3	100	1	2	2	P	1	2	0	2	1	1	0	0	0	0	0	0	0	0	0
N	40	73	22.0603538	11.3	3.8	97	1	0	2	A	1	1	2	1	3	1	1	1	1	0	0	0	0	1	2
N	35	73	22.2136785	10.7	3.4	0	5	27	1	P	1	1	2	2	1	1	0	1	0	0	0	0	0	0	1
N	65	73	21.2585034	10.6	3.2	92	1	2	1	P	1	2	2	1	2	0	1	0	0	0	0	0	0	0	0
N	35	73	23.72528616	10.2	3.6	98	0	1	2	A	1	1	2	1	1	1	1	1	0	0	0	0	0	0	0
N	20	73	20	9.7	3.8	96	1	2	2	A	1	2	2	1	1	1	0	1	0	0	1	0	0	0	1
N	35	73	29.13631634	9.6	3.2	26	2	3	2	A	2	2	2	1	3	1	1	0	0	0	0	0	0	0	0
N	75	73	22.89281998	9.4	3.4	5	4	9	2	P	2	2	2	1	3	1	0	0	1	0	0	0	0	1	1
N	50	73	18.02595738	9.2	2.5	7	5	30	1	P	1	2	2	1	3	1	0	0	0	0	0	0	0	1	1
N	35	73	28.25096981	8.7	3.5	92	1	2	2	A	1	1	2	2	1	1	1	1	0	0	0	0	0	0	0
N	35	72	27.63605442	16.6	4.4	37	4	14	1	A	1	2	2	2	1	1	1	1	0	0	0	0	0	0	0
N	45	72	28.65013774	13.9	3.4	53	3	5	1	A	1	2	1	1	3	0	0	0	1	1	0	0	0	1	2
N	15	72	28.04037814	13.6	3.7	98	2	1	2	P	1	1	2	1	2	1	1	1	0	0	0	0	0	0	0
N	35	72	20	13.4	3.9	100	1	1	2	P	1	2	2	1	3	1	0	0	0	0	0	0	0	0	0
N	35	72	20	13.4	3.9	100	1	1	2	P	1	2	2	1	3	1	0	0	0	0	0	0	0	0	0
N	35	72	22.10028959	13.3	3.7	97	1	7	1	P	1	1	2	1	3	0	0	0	0	0	0	0	0	0	0
N	20	72	28.9340689	13.2	4.2	100	1	0	2	P	1	2	2	1	2	1	1	1	0	0	0	0	0	0	0
N	45	72	20.88888889	13.1	3.9	11	1	0	2	P	1	2	2	1	2	1	1	1	0	0	0	0	0	0	0
N	20	72	24.22145329	13	4.2	66	3	9	1	P	1	2	2	2	1	0	0	1	0	0	0	0	0	0	0
N	35	72	23.4375	12.9	3.7	84	1	5	1	A	1	1	2	1	3	0	0	1	0	0	0	0	0	0	0
N	30	72	23.11111111	12.3	4.3	94	1	0	2	A	1	2	2	1	2	1	1	0	0	0	0	0	0	1	2
N	45	72	19.37716263	12.2	3.7	81	2	8	1	A	1	2	2	2	1	1	0	1	0	0	0	0	0	0	0
N	35	72	24.48270975	12.1	4.4	94	1	0	1	A	2	1	2	2	1	0	0	1	0	0	0	0	0	0	0
N	50	72	24.43518667	11.1	3.5	94	1	1	2	A	1	2	2	1	3	1	0	0	0	0	0	0	0	0	0
N	30	72	21.51385851	10.2	3.8	11	1	1	1	P	1	2	2	1	3	1	0	0	0	1	0	0	0	1	2
N	80	72	27.54820937	9.9	3.6	27	4	19	1	P	1	2	2	1	3	0	0	0	1	0	0	0	0	1	1
N	55	72	22.86236854	9.8	3.8	26	2	6	1	A	1	1	2	1	3	1	1	0	0	0	0	0	0	1	1
N	20	71	26.5625	16.8	4.5	92	1	1	1	P	1	2	2	1	2	1	0	1	0	0	0	0	0	0	0
N	50	71	27.63605442	16.3	4.5	80	1	4	1	I	1	1	1	1	3	0	0	0	0	0	0	0	0	1	0
N	35	71	23.50780533	15.6	4.4	90	0	2	1	A	1	2	2	2	1	1	0	1	0	0	0	0	0	0	1
N	35	71	24.39105884	15.2	3.8	100	0	3	1	P	1	2	2	1	1	1	1	0	0	1	0	0	0	0	0
N	35	71	27.94309769	14.9	4.4	100	1	1	1	P	1	1	2	2	1	0	0	0	0	0	0	0	0	0	0
N	20	71	24.81632653	14.7	4.2	29	3	18	1	A	1	1	2	1	2	0	0	1	0	0	0	0	0	0	0
N	55	71	25.77777778	14.1	3.3	13	2	8	2	A	1	2	1	1	3	1	0	0	0	0	0	0	0	1	2
N	35	71	20	13.9	4.2	100	2	1	2	P	1	2	2	1	2	1	0	0	0	0	0	0	0	0	0
N	35	71	21.75019668	13.7	3.9	100	1	0	2	P	1	1	2	1	2	0	0	1	0	0	0	0	0	0	0
N	35	71	26.29757785	13.4	4.1	100	2	1	1	P	1	2	2	1	3	1	0	0	0	0	0	0	0	0	1
N	35	71	30.48668503	13.3	4.6	92	2	12	1	A	1	1	2	2	1	1	1	1	1	0	0	0	0	0	1
N	35	71	29.48870392	13.3	3.6	51	3	4	2	P	1	2	2	1	3	1	1	0	0	0	0	0	0	0	0
N	35	71	29.48870392	13.3	3.6	76	2	3	2	P	1	2	2	1	3	0	0	0	0	0	0	0	0	0	0
N	20	71	22.98539751	13.3	4.2	0	4	12	1	A	1	2	2	1	2	0	0	1	0	0	0	0	0	0	0
N	70	71	22.40587695	13.2	3.5	89	1	0	1	A	1	2	2	1	3	0	0	0	0	0	0	0	0	0	0
N	30	71	21.51385851	13.2	3.7	86	1	1	1	P	1	2	1	1	3	1	1	0	1	0	0	0	0	1	1
N	35	71	22.22222222	13.1	4.7	92	1	1	2	A	1	1	2	2	1	1	0	1	0	0	0	0	0	0	1
N	45	71	21.30394858	12.8	3.2	78	1	2	1	A	1	2	2	1	2	1	0	0	0	0	0	0	0	0	0
N	20	71	22.20408163	12.8	3.5	40	1	1	1	A	1	1	2	1	3	0	0	1	0	0	0	0	0	0	0
N	50	71	20.02884153	12.4	3.5	85	1	3	2	P	1	2	0	1	3	1	0	0	0	0	0	1	0	1	1
N	35	71	25.34435262	12.4	4.3	100	0	0	1	A	1	2	2	1	2	0	0	1	0	0	0	0	0	0	0
N	35	71	17.31341037	11.3	2.8	90	1	2	1	P	1	2	2	2	3	1	1	1	1	0	0	0	0	0	0
N	50	71	32.04614645	11	3.3	83	3	10	1	A	1	1	2	2	3	0	0	1	0	0	0	0	0	1	0
N	35	71	22.58270917	10.7	3.3	100	1	1	1	P	1	2	2	2	1	1	1	0	0	0	0	0	0	0	0
N	20	71	27.05515088	10.7	3.5	66	0	0	2	A	1	2	2	1	3	0	0	1	0	0	0	0	0	0	0
N	70	71	31.95592287	10.4	3.3	50	4	7	2	P	1	1	2	1	2	1	1	1	0	0	0	0	0	0	0
N	35	71	21.21831719	10.3	3.9	82	1	0	2	A	1	2	2	1	3	1	0	1	0	0	0	0	0	0	0
N	30	71	23.14725512	10.3	2.8	3	1	1	2	P	1	2	0	2	3	0	1	0	0	0	0	0	0	1	2
N	35	71	24.8357635	8.1	3.8	100	1	2	2	P	1	2	2	1	3	1	1	1	0	0	0	0	0	0	0
N	50	71	18.80934989	7.6	3	98	1	0	2	P	1	2	2	1	3	1	1	1	1	0	0	0	0	1	1
N	35	70	23.14049587	16.2	4.4	52	2	3	1	P	1	1	2	2	2	1	0	0	0	0	0	0	0	0	1
N	35	70	21.88707637	15.5	4.3	4	4	10	1	P	1	2	2	2	1	1	0	1	1	0	0	0	0	0	0
N	75	70	24.22145329	15.2	4.2	94	2	13	1	P	1	2	2	1	3	0	0	0	1	0	0	0	0	0	0
N	35	70	23.87543253	14.5	4.2	96	0	0	1	P	1	1	2	2	1	1	1	0	0	0	0	1	0	0	0
N	35	70	24.609375	14.5	4.6	97	0	0	1	P	1	1	2	2	1	1	1	1	0	0	1	0	0	0	0
N	0	70	20.74755019	14.1	3.6	95	1	1	1	P	1	1	1	2	3	0	0	0	0	0	0	0	0	0	2
N	15	70	27.04164413	13.6	3.8	100	1	3	1	P	2	1	2	1	2	0	1	1	0	0	0	0	0	0	0
N	20	70	22.65625	13.5	3.8	88	2	3	1	P	1	2	2	1	2	0	0	1	0	0	0	0	0	0	1
N	45	70	23.183391	13.3	4.1	36	4	18	1	P	1	2	2	1	1	0	0	0	0	0	0	0	0	0	1
N	50	70	31.14186851	13.2	4.1	27	2	4	1	A	1	1	2	1	3	0	0	0	0	0	0	0	0	1	2
N	40	70	22.23098713	13.1	4.1	83	0	5	1	A	2	1	2	1	3	1	0	1	0	0	0	0	0	0	1
N	80	70	27.6816609	12.8	3.4	43	4	16	1	A	1	1	2	1	3	1	0	0	1	0	0	0	0	1	2
N	35	70	27.92666997	12.4	4.2	91	1	3	2	A	2	1	2	2	1	1	0	0	0	1	0	0	0	0	1
N	45	70	27.9296875	12.2	4.3	100	1	1	2	A	1	1	0	1	2	0	0	1	0	0	0	0	1	0	0
N	35	70	24.97398543	11.8	3.9	100	0	1	2	A	1	1	1	1	3	1	0	0	0	0	1	0	0	0	0
N	35	70	22.265625	11.7	3.7	88	0	1	2	P	2	1	2	2	1	1	1	1	0	0	0	0	0	0	0
N	35	70	26.21882086	11.7	3.8	100	1	0	1	A	1	1	2	1	1	1	0	0	0	1	0	0	0	0	1
N	35	70	25.21735858	10.9	4.1	100	1	0	2	P	1	2	2	2	1	0	0	0	0	0	0	0	0	0	1
N	50	70	22.03856749	10.5	3.1	0	5	21	1	P	1	2	2	1	3	0	1	1	0	0	0	0	0	1	2
N	20	70	25.95155709	10.1	3.3	92	0	0	1	A	1	2	2	2	3	1	0	0	1	0	0	0	0	0	1
N	20	70	21.08281329	10	3.6	100	0	0	2	P	2	1	2	2	1	1	1	1	0	0	0	0	0	0	0
N	20	70	18.42653421	9.9	2.8	96	0	0	1	P	1	2	2	1	3	1	1	1	0	0	0	0	0	0	0
N	20	69	25.71166208	15.8	4.3	100	0	0	1	P	1	2	2	2	1	1	0	0	0	0	0	0	0	0	1
N	25	69	21.96712018	15.6	4.3	96	0	0	1	P	1	1	2	1	2	1	1	1	0	0	0	0	0	0	2
N	20	69	27.42857143	15	4.3	95	1	0	1	P	1	2	2	2	1	1	1	0	0	0	0	0	0	0	1
N	35	69	25.05930703	14.9	4.3	100	0	0	1	P	1	1	2	1	1	1	1	1	0	1	0	0	0	0	0
N	20	69	22.30814991	14.8	4.8	100	0	0	1	P	1	1	2	2	1	1	1	0	0	0	0	0	0	0	0
N	45	69	23.23345618	14.1	3.5	80	2	5	2	P	1	1	2	1	3	0	0	0	0	0	0	0	0	0	0
N	35	69	25.68956193	13.9	4.5	80	1	1	1	P	2	2	2	2	1	1	0	0	0	0	0	0	1	0	1
N	55	69	25.39343112	13.5	3.9	54	2	5	1	A	1	1	2	1	3	0	1	0	0	0	0	0	0	0	0
N	20	69	23.42355741	13.4	4.1	100	1	1	2	P	1	2	2	1	2	1	0	0	0	0	0	0	0	0	1
N	60	69	26.21882086	13.1	3.9	95	1	0	1	P	1	1	2	1	3	1	1	1	0	0	0	0	0	0	0
N	60	69	24.45606342	12.5	2.5	88	2	4	1	A	1	1	2	1	3	1	0	1	0	0	1	0	0	1	1
N	35	69	24.97398543	12.4	4.1	86	0	0	2	A	1	1	0	2	1	1	0	1	0	0	0	0	0	0	0
N	70	69	27.55555556	11.6	4.1	50	2	3	2	A	2	1	2	1	3	1	0	1	0	0	0	0	0	1	2
N	50	69	29.51593861	11.6	3.8	67	1	1	2	A	2	1	2	1	3	1	0	0	0	0	0	0	0	0	0
N	55	69	22.36744002	11.5	3.9	62	2	4	2	A	1	1	2	1	3	1	1	0	0	0	0	0	0	0	1
N	40	69	22.46003435	11.5	4.3	76	1	0	1	A	1	2	1	2	1	0	0	0	0	1	0	0	0	0	1
N	50	69	19.37716263	11.4	2.6	76	1	0	1	A	1	1	2	2	2	1	0	0	0	0	0	0	0	0	0
N	60	69	23.87511478	11.1	3.5	53	2	1	1	P	1	2	2	1	3	0	0	0	0	0	0	0	0	0	1
N	60	69	23.87511478	11.1	3.5	53	2	1	1	P	1	2	2	1	3	0	0	0	0	0	0	0	0	0	1
N	35	69	25.59373706	10.7	3.3	84	4	8	1	A	1	1	2	1	3	1	0	0	0	0	0	0	0	0	1
N	15	69	27.5862069	10.7	3.4	20	3	3	2	P	2	2	2	1	3	0	0	0	0	0	0	0	0	1	0
N	50	69	27.39225712	10.6	3.9	21	5	16	2	A	1	1	0	1	3	1	0	0	0	0	0	0	0	1	2
N	35	69	23.33768443	10.6	4.3	96	1	0	2	A	1	2	2	2	1	1	1	0	0	0	0	0	0	0	1
N	35	69	21.875	9.2	4.4	100	0	0	1	A	1	2	2	2	1	1	1	1	0	0	0	0	0	0	1
N	35	69	26.29848784	8.3	3.1	52	3	7	2	A	2	2	2	2	1	1	1	0	0	1	0	0	0	0	0
N	40	68	25.60553633	15.2	3.7	53	4	5	1	A	1	2	2	1	3	0	0	0	1	0	0	0	0	0	0
N	20	68	26.2335558	14.7	4.7	86	1	1	2	A	1	2	2	1	2	0	1	0	0	0	0	0	0	0	0
N	35	68	26.06167931	14.2	3.8	100	2	1	1	A	1	1	2	1	2	1	0	0	0	0	0	0	0	0	0
N	45	68	20.76124567	14.1	3.6	83	5	24	1	P	1	2	2	1	3	1	0	0	0	0	0	0	0	0	1
N	35	68	22.83737024	14	4.5	94	1	1	1	P	1	1	2	2	1	1	0	1	0	0	0	0	0	0	0
N	20	68	24.52681753	13.8	4.3	94	0	1	2	A	1	2	2	1	3	0	0	1	0	0	0	0	0	0	1
N	35	68	27.75748722	13.7	4.1	95	1	0	1	P	1	2	2	1	2	1	1	0	0	0	0	0	0	0	1
N	35	68	24.09297052	13.1	3.2	92	2	4	1	P	1	2	2	1	3	1	0	0	0	0	0	0	0	0	0
N	20	68	21.67125803	13.1	3.3	100	1	2	1	A	1	2	2	1	3	0	0	1	0	0	0	0	0	0	0
N	50	68	25.0995016	13	3.7	100	5	19	1	A	1	2	1	1	3	0	0	0	0	0	0	0	0	1	0
N	35	68	20.89795918	13	3.5	100	1	0	1	P	1	2	2	1	2	1	0	0	0	0	0	0	0	0	0
N	0	68	23.49523687	12.8	4.2	91	3	1	2	A	1	1	2	2	1	0	0	1	0	0	0	0	0	0	1
N	35	68	25.03991871	12.1	4	94	1	2	2	P	1	1	2	2	1	1	0	0	0	0	0	0	0	0	0
N	35	68	23.42355741	12	4.2	87	3	3	1	A	1	2	2	1	2	1	1	1	0	0	0	0	0	0	0
N	20	68	24.09297052	12	4.1	98	1	1	1	P	1	1	2	2	1	0	0	0	0	0	0	0	0	0	0
N	35	68	27.77670615	11.9	3.4	72	1	12	2	A	1	1	0	2	1	0	0	1	0	0	0	0	1	0	0
N	35	68	23.80540166	11.8	3.6	100	2	2	2	P	1	2	2	1	2	1	0	1	0	0	1	1	0	0	1
N	35	68	23.91883029	11.5	4.1	95	1	1	2	A	1	1	2	1	1	0	1	1	0	0	0	0	0	0	0
N	45	68	23.30668005	11.3	4.2	94	0	0	2	A	1	1	2	1	2	1	0	1	1	0	0	0	1	0	1
N	35	68	24.38237298	11.3	3.6	68	2	4	1	A	1	2	2	1	3	1	0	1	0	0	0	0	0	0	0
N	70	68	21.2244898	10.7	2.6	66	4	18	1	P	2	2	2	1	3	0	0	0	0	1	0	0	0	1	2
N	20	68	21.96712018	10.7	4.3	58	2	3	1	A	1	2	2	1	3	1	1	0	0	0	0	0	0	0	1
N	15	68	21.30394858	10.7	3.6	58	0	5	1	A	1	2	2	1	3	0	0	0	0	0	0	0	0	0	1
N	20	67	25.6543724	16	4.3	90	1	2	1	A	2	2	2	2	1	0	0	1	0	0	0	0	0	0	0
N	20	67	21.484375	15.3	4.6	10	5	16	1	P	1	1	2	2	1	1	0	0	0	0	0	0	0	0	1
N	35	67	23.14049587	14.9	3.9	100	1	0	1	P	1	1	2	2	2	0	0	0	0	0	0	0	0	0	0
N	35	67	22.65625	14.7	4.2	95	1	0	1	A	1	2	2	2	1	1	0	0	0	0	0	1	0	0	0
N	20	67	25.23634033	14.7	3.7	100	2	3	1	P	1	1	2	1	2	0	0	0	0	0	0	0	0	0	0
N	85	67	21.63114885	13.9	3.6	63	2	5	1	P	1	1	2	1	3	0	0	0	0	0	0	0	0	0	0
N	35	67	20.76124567	13.8	4	100	1	0	1	P	1	2	2	2	1	1	1	0	0	0	0	0	0	0	1
N	35	67	25.390625	13.5	4.3	95	1	0	1	P	1	1	2	2	1	1	1	1	1	1	0	0	0	0	1
N	45	67	21.71806609	12.7	3.8	94	2	3	1	P	1	1	2	1	2	0	0	0	0	0	0	0	0	0	0
N	35	67	23.14049587	12.5	4.4	83	2	4	1	A	1	1	2	2	1	1	0	1	0	0	0	0	0	0	0
N	65	67	28.25096981	12.4	3.6	39	2	2	2	A	1	2	2	1	2	1	0	0	0	0	0	0	0	0	2
N	35	67	28.02768166	12.4	3.5	62	4	26	1	A	1	2	2	1	1	1	1	1	0	0	0	0	0	0	0
N	35	67	23.52941176	12	3.9	78	2	3	1	A	1	2	2	1	2	1	0	0	0	0	0	0	0	0	1
N	35	67	23.23345618	12	4.4	100	2	1	2	P	1	2	2	2	1	1	0	0	0	0	0	0	0	0	0
N	35	67	28.3530572	11.2	4.1	92	0	0	2	A	1	2	2	2	1	1	0	1	0	0	0	0	0	0	0
N	20	67	23.11111111	11.2	3.5	95	1	0	2	P	1	2	0	1	3	0	0	0	0	0	0	0	0	0	1
N	65	67	25.78853402	10.6	3.6	100	0	0	2	P	1	1	2	1	2	1	0	0	0	0	1	0	0	0	0
N	30	67	22.64086462	10.2	3.4	0	4	1	2	P	1	2	0	1	3	1	0	0	0	1	0	0	0	1	1
N	60	67	21.2244898	10	3.4	63	2	4	1	P	1	1	2	1	3	1	1	0	0	0	0	0	0	0	1
N	35	66	27.73229978	15.6	3.9	94	2	3	1	P	1	2	2	1	2	1	1	0	0	0	0	0	0	0	0
N	35	66	23.51020408	15	4.5	94	1	1	1	P	1	1	2	2	2	0	1	0	0	0	0	0	0	0	0
N	20	66	24.15881797	14.8	4.2	100	0	0	1	P	1	1	2	2	1	0	1	0	0	0	0	0	0	0	0
N	70	66	22.5981405	14.6	4.1	95	1	0	1	A	1	1	2	1	2	1	0	0	0	0	0	0	0	0	0
N	35	66	22.85714286	14.4	4.1	100	2	1	1	P	1	2	2	1	2	0	0	0	0	0	0	0	0	0	0
N	35	66	22.85714286	14.4	4.1	100	0	1	1	P	1	2	2	1	2	0	0	0	0	0	0	0	0	0	0
N	35	66	25.82644628	14.2	4.5	100	0	0	1	A	1	1	2	2	1	0	0	1	0	1	0	1	0	0	0
N	20	66	22.56055363	14.2	4.2	0	5	24	1	A	1	1	2	1	2	1	0	1	0	0	0	0	0	0	0
N	35	66	17.52781588	14.1	4.1	94	0	2	1	P	1	1	2	2	1	0	1	0	0	0	0	0	0	0	1
N	35	66	27.34375	14.1	3.9	100	1	1	1	P	1	2	2	1	2	0	0	1	0	0	0	0	0	0	0
N	20	66	25.71166208	14.1	3.4	96	0	0	1	A	1	2	2	1	3	1	0	1	1	0	0	0	0	0	1
N	20	66	26.7755102	13.9	4.7	93	0	0	1	A	1	1	2	2	1	1	0	1	0	0	0	0	0	0	0
N	50	66	22.32142857	13.7	3.9	76	2	5	1	A	1	1	2	1	2	1	0	0	0	0	0	0	0	0	1
N	60	66	27.70083102	13.5	4.2	92	0	1	1	A	1	2	2	1	3	1	0	1	0	1	0	0	0	0	1
N	55	66	24.6097337	13.1	3.6	84	1	2	1	A	1	2	2	1	2	0	0	0	0	0	0	0	0	0	1
N	35	66	23.58832922	12.9	4.2	96	1	0	2	P	1	1	2	1	2	0	0	0	0	0	0	0	0	0	0
N	35	66	24.48979592	12.5	4.4	0	4	20	1	A	1	1	2	1	2	1	0	1	0	0	0	0	0	0	0
N	30	66	22.03856749	12.5	2.9	11	0	23	1	P	1	2	2	1	3	0	0	0	0	0	0	0	0	1	1
N	35	66	20.2020202	12.2	3.6	100	1	3	1	P	1	2	2	1	2	1	1	0	0	0	0	0	0	0	0
N	35	66	21.29529475	11.8	3.1	95	0	0	1	P	1	1	2	1	2	0	1	0	0	0	0	0	0	0	0
N	0	66	25.95155709	11.7	3.5	100	1	0	1	P	1	2	2	1	3	0	0	0	0	1	0	0	0	0	1
N	35	66	23.7332384	11.6	4	20	1	8	2	A	1	2	2	1	1	0	0	0	0	0	0	0	0	0	0
N	35	66	20.95717116	11.3	2.9	89	1	2	1	P	1	2	2	1	3	0	0	0	0	1	0	0	0	1	1
N	45	66	22.18934911	10.8	3.2	0	4	17	2	P	1	2	1	2	1	1	0	1	0	0	0	1	0	0	1
N	55	66	19.60715661	10.3	3.2	100	0	0	1	A	1	2	1	2	2	0	0	0	0	0	0	0	0	0	0
N	35	66	22.0603538	9.8	2.9	94	1	2	1	A	1	1	2	1	2	1	0	0	0	0	0	0	0	0	0
N	35	66	25.01352082	9.2	4.1	100	1	1	1	A	1	1	2	2	1	0	1	0	0	1	0	0	0	0	0
N	55	66	19.53125	9.1	2.8	8	4	18	2	P	1	2	2	1	3	0	0	0	0	0	0	0	0	1	0
N	35	65	25.390625	16.7	3.8	95	2	1	1	P	1	2	2	1	2	0	1	0	0	0	0	0	0	0	0
N	45	65	22.265625	16.4	3.8	100	2	1	1	P	1	2	2	1	2	0	0	0	0	0	0	0	0	0	0
N	20	65	25.43268596	16.2	4.4	83	2	8	1	P	1	2	2	2	1	0	1	0	0	0	0	0	0	0	0
N	10	65	20.54988662	15.8	4	94	2	1	1	P	1	2	2	1	3	0	0	0	0	0	0	0	0	0	0
N	35	65	28.01022373	15.4	4.8	95	2	1	1	P	1	2	2	2	1	1	1	0	0	0	0	0	0	0	0
N	35	65	22.77318641	15.2	4.4	96	1	1	1	A	1	2	2	1	1	1	0	0	0	0	0	0	0	0	0
N	35	65	26.98961938	15.2	3.9	79	1	6	1	P	1	2	2	1	3	0	0	0	0	0	0	0	0	0	1
N	35	65	26.77593411	15.1	4	69	1	3	1	P	2	1	1	2	1	1	0	0	0	0	0	0	0	0	0
N	35	65	24	15	4.6	97	0	0	2	P	1	2	1	1	2	1	0	1	0	0	0	0	0	0	1
N	35	65	27.6816609	15	4.2	97	1	2	1	P	1	2	2	2	1	0	0	0	0	0	0	0	0	0	0
N	35	65	28.3446712	14.9	4.2	48	4	5	1	P	1	2	2	1	2	0	0	1	0	1	0	0	0	0	1
N	20	65	28.08163265	14.9	4.4	100	1	0	1	P	1	1	2	1	2	0	0	0	0	0	0	0	0	0	1
N	45	65	21.383942	14.8	4.2	100	0	0	1	P	2	1	1	1	2	0	0	1	0	0	0	0	0	0	2
N	35	65	22.22906193	14.5	2.8	9	4	20	1	I	1	2	2	1	3	1	0	0	0	0	0	0	0	0	0
N	35	65	24.30461788	14.3	4.6	72	3	4	1	A	1	2	0	2	2	1	0	0	0	0	0	0	0	0	0
N	60	65	28.68514468	14.2	4.1	72	2	2	1	P	1	2	2	2	2	1	0	1	0	0	0	0	0	0	0
N	20	65	27.09925101	13.8	3.6	100	1	2	2	P	1	2	2	1	2	1	0	0	0	0	0	0	0	0	0
N	35	65	22.43230252	13.6	4	94	1	2	2	A	1	2	0	2	1	0	0	0	0	0	0	0	0	0	0
N	20	65	26.05835362	13.6	4.4	96	1	0	2	A	1	1	2	2	1	0	0	1	0	0	0	0	0	0	1
N	50	65	20.54988662	13.5	3.8	100	0	0	1	A	1	2	2	1	3	1	0	1	0	0	0	0	0	1	2
N	35	65	21.3577956	13.3	3.6	89	3	4	1	A	1	1	2	2	1	1	0	0	0	1	0	0	0	0	0
N	35	65	23.54788069	13.2	4.6	100	1	0	1	P	1	1	2	2	1	1	1	1	0	0	0	0	0	0	0
N	35	65	25.20920136	13.1	4.2	98	2	4	1	A	1	1	2	1	2	1	1	1	0	1	0	0	0	0	1
N	15	65	24.34960912	13.1	3.9	82	2	3	2	P	1	1	2	1	1	1	1	1	0	0	0	0	0	0	0
N	35	65	25.46198063	13	4.2	91	2	2	2	P	1	2	2	1	2	0	0	0	0	0	0	0	0	0	1
N	30	65	21.51385851	12.9	3.9	88	1	2	2	A	1	1	2	2	2	0	0	1	0	0	0	0	0	0	1
N	35	65	26.89232314	12.8	4	2	4	28	1	A	1	1	2	1	3	1	0	1	1	0	0	0	0	0	1
N	60	65	25.95155709	12.7	3.4	100	0	0	1	P	1	2	1	2	3	1	0	0	0	0	0	0	0	1	2
N	35	65	22.21925223	12.7	4.9	100	0	0	1	A	1	1	2	2	1	1	0	1	1	0	0	0	0	0	1
N	35	65	24.88888889	12.7	4.4	95	0	0	2	A	1	2	2	1	2	1	0	1	0	0	1	0	0	0	0
N	35	65	22.54657648	12.5	3.7	100	0	0	1	A	1	1	2	2	2	1	1	1	0	0	0	0	0	0	1
N	35	65	25.81663021	12.3	4.2	92	1	2	1	P	1	2	2	2	1	0	0	1	0	1	0	0	0	0	0
N	15	65	20.57613169	12.3	4.4	98	2	2	2	P	1	1	2	1	2	0	0	0	0	0	0	0	0	0	0
N	35	65	22.10028959	11.9	4.3	100	1	0	2	A	1	1	2	1	2	0	0	1	0	0	0	0	0	0	0
N	20	65	23.87511478	11	2.9	73	2	3	1	P	1	2	2	2	1	1	0	0	0	0	0	1	0	0	0
N	35	65	23.66143862	10.9	3.1	62	2	8	1	A	1	1	2	2	1	0	0	1	1	0	0	0	0	0	0
N	35	65	26.6805411	9.1	3.2	34	1	1	2	A	2	1	2	2	2	0	1	0	1	0	0	0	0	0	1
N	35	64	25.76298058	17.8	4.4	95	1	1	1	P	1	2	2	1	2	0	0	1	0	0	0	0	0	0	0
N	35	64	21.51385851	16	4.3	97	1	1	1	A	1	2	2	1	2	1	0	1	0	0	0	0	0	0	2
N	55	64	21.64127424	15.7	4.6	82	2	1	2	A	1	1	1	1	3	0	0	0	0	0	0	0	1	0	2
N	45	64	25.05930703	15.4	4.6	88	1	0	1	A	1	1	2	1	3	1	0	1	0	0	0	0	0	1	2
N	35	64	27.30996814	14.9	4.6	24	3	14	1	A	1	2	2	1	2	1	0	1	0	0	0	0	0	0	0
N	35	64	23.50780533	14.3	3.6	95	1	5	1	P	1	2	2	1	2	0	0	0	0	0	0	0	0	0	0
N	35	64	27.73229978	14.3	4.4	100	1	0	1	P	1	2	2	1	2	1	0	0	0	0	0	0	0	0	1
N	20	64	22.0603538	14	4.4	92	0	0	2	A	2	2	2	1	1	0	0	1	0	0	0	0	0	0	0
N	20	64	24.97398543	13.7	4	96	0	0	2	P	1	1	2	2	1	0	0	1	0	0	0	0	0	0	0
N	35	64	29.05475207	13.5	3.2	94	1	0	1	P	1	1	1	1	3	0	0	0	0	0	0	0	0	0	1
N	20	64	26.06167931	13.5	3.8	100	2	5	1	P	1	2	2	1	2	1	0	0	0	0	0	0	0	0	0
N	35	64	25.80645161	13.3	4.2	88	1	5	2	P	1	2	2	2	1	1	0	1	0	0	0	0	0	0	0
N	20	64	19.56295525	13.3	4.7	84	1	4	2	P	1	1	2	1	1	0	0	1	0	0	0	0	0	0	1
N	35	64	25.23634033	13.1	3.5	68	2	6	2	P	1	1	1	1	3	0	0	0	0	0	0	0	0	0	1
N	60	64	24.6097337	13	4.2	76	3	4	1	A	1	2	1	2	1	1	0	1	0	1	0	0	1	0	1
N	35	64	26.44628099	13	3.9	100	1	0	1	P	1	1	2	2	1	1	0	0	0	0	0	0	0	0	1
N	35	64	26.44628099	13	3.9	100	1	0	1	P	1	1	2	2	1	1	0	0	0	0	0	0	0	0	1
N	65	64	25.47666009	12.8	4	95	1	1	1	A	1	2	2	1	3	0	0	0	0	1	0	0	0	0	0
N	20	64	24.21875	12.8	4.4	66	4	10	1	A	1	2	2	2	1	1	0	1	0	0	0	0	0	0	0
N	35	64	22.60026298	12.7	3.5	100	2	2	2	P	1	2	2	1	3	1	0	1	0	0	0	0	0	0	1
N	35	64	23.87511478	12.5	3.9	4	5	32	1	A	1	2	2	2	1	0	0	0	0	0	0	0	0	0	0
N	20	64	26.03749399	12.5	4.1	32	4	8	2	P	1	2	0	2	1	0	0	0	0	0	0	0	0	0	1
N	35	64	21.45357371	12.4	4.1	100	0	0	1	P	1	2	0	2	1	1	0	0	0	0	0	0	0	0	0
N	35	64	19.8791026	12.3	4.6	90	0	2	2	A	1	1	2	2	1	1	0	0	0	0	0	0	0	0	0
N	35	64	28.71972318	12.3	3.7	95	0	0	1	P	1	1	2	2	1	1	1	1	0	0	0	0	0	0	1
N	35	64	24.67702134	12.1	4.1	95	4	5	1	P	1	1	2	1	3	1	1	1	0	0	0	0	0	0	0
N	35	64	23.42209073	12	3.4	58	0	6	2	P	1	2	0	1	3	0	0	0	0	0	0	0	0	0	2
N	35	64	22.50692521	12	4	70	2	2	2	P	1	1	2	2	1	1	0	1	0	0	0	0	0	0	1
N	20	64	23.01117686	11.9	3.7	100	1	0	2	P	1	1	2	1	1	0	0	0	0	0	0	0	0	0	0
N	30	64	20.54419284	11.5	4.2	0	5	23	2	A	1	1	2	1	3	1	0	1	0	0	1	0	0	0	0
N	35	64	20.06920415	11.3	4.2	91	2	1	1	A	1	1	2	2	1	0	0	1	0	0	0	0	0	0	1
N	35	64	24.97398543	11	3.9	100	1	0	2	P	1	2	0	1	3	1	0	0	0	0	0	0	0	0	1
N	20	64	24.09297052	11	4	2	1	2	1	P	1	1	2	2	1	1	1	1	0	0	0	0	0	0	0
N	20	64	22.03856749	9.9	3.6	90	0	0	1	A	1	2	2	1	3	1	0	0	1	0	0	0	0	0	2
N	35	64	24.09297052	9.7	3.2	95	4	5	1	P	1	1	2	2	1	1	1	0	0	0	0	0	0	0	0
N	35	64	23.30905307	8.2	3.6	15	3	5	2	I	1	1	2	1	3	1	1	0	0	0	0	0	0	1	1
N	35	63	25.53544639	17.3	4.2	89	1	0	1	P	1	2	2	1	2	0	0	0	0	0	0	0	0	0	0
N	35	63	23.38435374	15.5	4.3	100	2	3	1	P	1	2	2	2	1	1	1	0	0	0	0	0	0	0	0
N	35	63	23.66524436	15.3	3.9	100	2	3	1	P	1	2	2	1	3	1	1	0	0	0	0	0	0	0	0
N	35	63	24.97704316	15.3	4.5	70	2	1	1	A	1	2	2	1	2	0	0	0	0	0	0	0	0	0	0
N	0	63	28.40816327	15.3	4.1	67	2	5	1	A	1	2	1	1	3	1	0	0	0	0	0	0	0	0	1
N	35	63	24.38237298	14.5	4.4	100	1	0	1	P	1	1	2	2	1	0	0	0	0	0	0	0	0	0	0
N	20	63	24.93372049	14.5	3.6	25	3	3	1	A	1	2	2	1	2	1	0	1	0	0	0	0	0	0	1
N	20	63	22.40817899	14.2	3.6	100	1	0	1	P	1	2	2	1	2	0	0	0	0	0	0	0	0	0	0
N	20	63	26.47210744	14	3.5	97	2	0	1	P	1	1	2	1	3	0	0	0	0	0	0	0	0	0	1
N	35	63	22.65625	13.6	4.2	95	2	2	1	A	1	1	2	1	3	1	1	0	0	0	0	0	0	0	0
N	35	63	25.51020408	13.6	3.9	100	0	3	1	P	1	2	2	1	1	1	0	0	0	0	0	0	0	0	0
N	35	63	20.9839876	13.5	4.2	93	0	0	1	P	1	2	2	2	1	1	1	1	0	0	0	0	0	0	0
N	35	63	22.5981405	13.4	3.9	94	1	0	1	P	1	2	2	1	3	1	1	0	0	0	0	0	0	0	0
N	50	63	20.81165453	13.3	3.6	35	4	16	2	A	1	1	1	2	2	1	0	1	0	0	0	0	0	0	2
N	35	63	21.07719523	13.2	4.1	91	1	0	2	P	1	1	2	1	2	1	0	1	0	1	0	0	0	0	0
N	20	63	25.25951557	13.2	4.8	100	0	0	1	A	1	1	2	1	2	1	1	1	0	0	0	0	0	0	0
N	65	63	20.30741221	13	3.3	80	1	2	1	A	1	2	2	1	3	0	0	0	0	0	0	0	0	1	2
N	60	63	22.78616065	13	3.5	88	1	1	1	A	1	1	2	2	1	1	0	1	0	0	0	0	0	0	0
N	35	63	23.12467037	12.8	4.9	80	5	17	2	P	1	1	1	2	1	0	0	0	0	0	0	0	0	0	1
N	75	63	23.52941176	11.9	3.1	92	1	3	1	A	1	2	1	1	3	0	1	0	0	0	0	0	0	1	1
N	35	63	23.11111111	11.6	4.3	94	2	3	2	P	1	2	2	2	1	1	0	1	0	0	0	0	0	0	0
N	50	63	21.484375	11.3	3.6	100	0	0	1	P	1	2	2	1	3	0	0	0	0	0	0	0	0	0	0
N	25	63	25.390625	11.1	3.4	20	2	6	1	A	2	2	2	1	3	1	0	0	0	0	0	0	0	0	1
N	35	63	24.79338843	10.6	3.2	100	1	0	1	P	1	2	2	2	1	1	1	0	0	0	0	0	0	0	1
N	35	63	25.34435262	9.6	3.4	100	1	0	1	P	1	2	2	1	1	0	0	0	0	0	0	0	0	0	1
N	35	63	23.73866213	8.3	2.4	0	5	30	1	I	1	1	1	1	3	1	1	0	0	0	0	0	0	0	0
N	35	63	17.92821543	7.9	2.9	0	5	32	1	A	1	2	0	2	1	1	0	0	0	0	0	1	0	0	1
N	35	62	31.61579284	16.4	4.7	100	1	1	1	P	2	1	2	2	1	1	0	0	0	0	0	0	0	0	0
N	35	62	28.68514468	15.8	4.3	84	1	4	1	A	1	1	2	2	1	1	0	0	0	0	0	0	0	0	0
N	15	62	23.4375	15.3	3.9	100	1	0	1	P	1	1	2	1	2	1	0	1	0	0	0	0	0	0	0
N	35	62	23.45679012	15	4.3	98	1	1	1	A	1	2	2	2	1	0	0	0	0	0	0	0	0	0	0
N	20	62	23.30668005	15	4.6	84	0	4	1	P	1	1	2	1	2	0	0	0	0	0	0	0	0	0	0
N	35	62	24.91349481	14.3	4.2	80	1	1	1	A	1	1	2	2	1	0	0	1	0	0	0	0	0	0	0
N	35	62	24.44180209	14.1	3.3	100	0	2	1	A	1	1	2	1	1	1	0	1	0	0	0	0	0	0	1
N	35	62	25.03991871	14	3.9	95	2	1	1	P	1	2	2	2	1	0	1	1	0	0	0	0	0	0	0
N	20	62	23.38868656	14	4.8	0	4	15	1	A	1	1	2	2	1	1	0	1	0	0	0	0	0	0	1
N	35	62	21.71806609	13.8	3.8	96	1	2	1	A	1	2	2	2	1	0	0	1	0	1	0	1	0	0	0
N	35	62	19.06771066	13.7	4.3	91	2	2	2	A	1	2	2	1	2	1	0	1	1	0	0	0	0	0	0
N	20	62	24.97398543	13.2	4.5	70	1	8	2	A	1	2	0	2	1	0	0	1	0	0	0	0	0	0	0
N	75	62	26.89232314	12.9	3.9	55	2	5	1	A	1	1	2	1	1	0	0	0	0	0	0	0	0	0	0
N	45	62	21.29529475	12.8	3.6	66	2	5	1	P	1	1	2	1	2	1	0	0	0	0	0	0	0	0	0
N	20	62	24.8015873	12.6	3.9	98	0	2	1	A	1	2	2	1	1	1	0	1	0	1	0	0	0	0	1
N	35	62	20.54569362	12.4	4.5	94	2	2	2	A	1	2	2	2	1	0	0	1	0	0	0	0	0	0	0
N	35	62	22.65625	12.3	4.2	100	0	2	2	P	1	2	2	1	2	1	1	0	0	0	0	0	0	0	0
N	35	62	21.09375	12.1	4.1	96	1	2	2	A	1	2	2	1	3	0	0	0	0	0	0	0	0	0	0
N	15	62	29.05475207	12.1	4	81	1	0	1	P	1	1	2	1	2	1	0	0	0	0	0	0	0	0	0
N	45	62	23.60127725	11.9	3.5	86	1	1	2	P	1	2	1	2	1	1	1	1	0	0	0	0	0	0	2
N	35	62	28.62147037	11.9	3.8	92	1	2	2	A	1	1	1	2	1	1	0	1	0	0	0	1	1	0	0
N	35	62	27.05515088	11.8	3.2	43	3	6	2	A	1	1	0	1	3	1	0	0	0	0	0	0	0	1	1
N	20	62	22.83287935	11.7	3.8	100	2	5	2	P	1	1	2	2	1	0	0	0	0	0	0	0	0	0	0
N	35	62	28.84153181	11.4	3.2	71	1	1	2	P	1	2	2	1	2	1	0	1	0	0	1	0	0	0	1
N	20	62	19.37919743	11.3	3.3	84	1	0	1	A	1	2	0	1	3	0	0	0	0	0	0	0	0	0	2
N	45	62	20.02884153	10.9	4.4	95	1	3	2	A	2	1	2	1	1	1	1	1	0	0	0	0	0	0	0
N	35	62	25.39021852	10.3	3.9	94	3	3	2	A	1	1	1	1	2	1	1	1	0	0	0	0	0	0	2
N	20	61	23.38868656	16.4	4.2	100	2	1	1	P	1	2	2	1	2	0	0	0	0	0	0	0	0	0	1
N	45	61	25.390625	16.1	3.9	63	2	8	2	P	1	2	2	2	2	1	0	0	0	0	0	0	0	0	1
N	35	61	27.04164413	15.5	4.5	98	1	1	1	A	1	2	2	1	3	1	1	1	0	0	0	0	0	0	1
N	35	61	24.03460984	14.8	3.9	100	1	0	1	P	1	2	2	1	2	0	0	0	0	0	0	0	0	0	0
N	35	61	24.38271605	14.8	4.3	100	1	0	1	P	1	1	2	1	2	1	0	0	0	0	0	0	0	0	0
N	60	61	21.93634741	14.7	4.7	88	1	3	1	P	1	2	1	2	1	1	1	0	0	0	0	0	0	0	0
N	45	61	22.0603538	14.5	3.8	100	1	1	1	P	1	2	2	1	3	0	0	1	0	0	0	0	0	0	0
N	35	61	24.22145329	14.5	4.3	100	3	4	1	A	1	2	2	2	1	1	1	1	0	0	0	0	0	0	0
N	35	61	28.44444444	14.4	3.9	83	4	16	2	A	2	1	2	1	3	1	1	1	0	0	0	0	0	0	1
N	35	61	24.21229339	14.1	4.1	100	1	1	1	P	1	2	2	1	1	0	0	0	0	0	0	0	0	0	0
N	20	61	23.4375	14.1	4.5	96	0	0	2	P	1	1	2	1	1	0	0	1	0	0	0	0	0	0	0
N	70	61	30.10380623	13.8	3.8	92	2	3	1	A	1	1	2	1	2	0	0	0	0	0	0	0	0	1	2
N	50	61	27.34375	13.8	3.8	94	2	1	2	P	2	1	2	1	2	1	0	0	0	0	0	0	0	0	1
N	20	61	28.40054796	13.7	3.9	95	1	1	1	A	1	1	1	1	3	1	0	0	0	0	0	0	0	0	1
N	20	61	24.44444444	13.7	3.6	100	1	0	2	P	1	2	1	1	3	0	0	0	0	0	0	0	0	0	1
N	35	61	28.67262608	13.6	3.8	100	2	1	2	A	1	2	0	1	1	1	1	1	0	0	0	0	0	0	0
N	45	61	25.82644628	13.2	4.2	100	1	0	1	P	1	1	2	1	2	0	0	0	0	0	0	0	0	0	0
N	15	61	25.25951557	13.2	4	84	4	15	1	P	1	1	1	1	3	1	0	0	0	0	0	0	0	0	1
N	20	61	27.21730295	13	4.3	100	1	1	1	P	1	1	1	1	3	1	1	0	0	0	0	0	0	0	1
N	35	61	23.046875	12.8	3.2	78	1	2	2	A	1	2	2	2	1	1	0	0	0	0	0	0	0	0	0
N	25	61	22.49134948	12.8	4.4	88	2	2	1	P	2	2	2	1	3	0	1	0	0	0	0	0	0	0	0
N	35	61	22.20633069	12.7	4.3	27	4	23	2	A	1	1	2	1	2	0	0	1	0	0	0	0	0	0	0
N	20	61	21.2244898	12.7	3.6	100	1	14	1	P	1	1	2	1	3	0	0	0	0	0	0	0	0	0	1
N	20	61	25.80645161	12.6	4	86	0	0	2	A	1	2	2	1	3	1	0	1	0	0	0	0	0	0	0
N	35	61	21.23057202	12.5	3.4	91	1	1	2	P	1	1	2	1	2	1	0	1	0	1	0	0	0	0	1
N	35	61	18.97453196	12.3	4.6	92	1	0	2	A	1	2	2	1	1	0	0	1	0	0	0	0	0	0	0
N	25	61	20.39542144	12.1	4	95	1	1	2	A	1	2	2	1	3	0	0	0	0	0	0	0	0	0	1
N	50	61	22.85714286	11.5	3.4	0	2	1	1	P	1	1	2	1	3	0	0	0	0	0	0	0	0	1	0
N	35	61	26.37023814	11	4.2	95	2	4	2	P	1	2	2	2	1	1	0	0	0	0	0	0	0	0	0
N	50	61	19.46740129	9.2	2	91	2	0	1	I	1	2	0	1	3	0	0	1	0	0	0	0	0	1	1
N	35	60	26.57312925	18.2	4.4	100	1	1	1	P	1	2	2	1	2	1	0	1	0	0	0	0	0	0	0
N	20	60	29.0687733	16.5	4.2	92	0	4	1	A	1	1	2	1	1	1	0	1	0	0	0	0	0	0	0
N	35	60	26.171875	16.1	4.4	95	0	0	1	P	1	2	2	1	2	1	0	1	0	0	0	0	0	0	0
N	55	60	24.48979592	16	3.8	80	2	2	1	P	1	1	2	1	3	0	0	0	0	0	0	0	0	0	0
N	35	60	29.76083761	15.2	4.8	95	2	2	1	P	1	2	2	1	2	0	1	1	0	0	0	0	0	0	1
N	35	60	24.15881797	14.8	4	90	2	4	1	A	1	2	2	1	1	1	0	1	0	0	0	0	0	0	0
N	35	60	24.33747972	14.8	4.5	92	1	0	1	P	1	2	2	2	1	0	0	0	0	0	0	0	0	0	0
N	35	60	24.02380867	14.1	3.7	98	1	0	1	P	1	2	0	2	2	1	0	0	0	0	0	0	0	0	2
N	35	60	20.02884153	14	4.1	100	2	6	1	P	1	2	2	1	3	0	0	0	0	0	0	0	0	0	0
N	35	60	24.77209671	13.7	4.5	0	4	16	1	P	1	1	2	1	2	1	0	0	0	0	0	0	0	0	1
N	55	60	23.01117686	13.6	3.8	68	1	0	2	P	1	2	2	1	2	0	0	0	1	0	0	0	0	0	0
N	35	60	22.75830678	13.3	4.1	70	4	22	1	P	1	2	0	2	1	1	0	0	0	0	0	0	0	0	0
N	80	60	23.53036634	13.1	3.6	76	1	0	2	P	1	2	2	1	3	0	0	0	0	0	0	0	0	0	1
N	20	60	24.30461788	13.1	4.2	98	0	0	2	A	1	1	2	2	1	0	0	0	0	1	0	0	0	0	0
N	20	60	24.87771968	13.1	4.5	97	1	3	2	P	1	1	2	1	2	0	0	0	0	0	0	0	0	0	0
N	20	60	24.97398543	12.9	4	100	0	0	2	A	1	2	1	1	3	1	0	1	0	0	0	0	0	0	1
N	50	60	24.97704316	12.3	3.6	95	4	8	2	A	1	2	2	1	3	1	0	0	0	0	0	0	0	0	1
N	35	60	24.21229339	12.3	4.3	0	4	21	1	A	1	1	2	2	1	1	0	0	0	0	0	0	0	0	0
N	35	60	32.76939491	12.2	4.1	99	1	0	2	P	1	2	2	2	1	0	0	0	0	0	0	0	0	0	0
N	35	60	24.33747972	11.7	3.8	84	2	5	1	P	1	1	2	1	2	0	0	0	0	0	0	0	0	0	0
N	35	60	21.98989237	11.2	4.1	95	1	0	2	P	1	1	2	1	1	0	0	0	0	0	0	0	0	0	0
N	20	59	18.51851852	16.2	4.3	37	3	7	1	I	1	1	2	1	3	0	0	1	0	0	0	0	0	0	0
N	35	59	29.38475666	15.9	4.2	97	1	1	1	P	1	2	2	2	1	1	1	1	0	0	0	0	0	0	0
N	35	59	23.24380165	15.6	3.9	98	0	0	1	A	1	2	2	1	3	1	1	1	0	0	0	0	0	0	0
N	20	59	25.25951557	15.2	4	100	0	0	1	A	1	1	2	1	3	0	0	1	0	0	0	0	0	0	0
N	40	59	19.95935549	14.9	4.1	86	1	4	1	A	1	1	0	2	1	0	0	0	0	0	0	0	0	0	1
N	35	59	28.73563218	14.9	4.3	100	1	1	1	P	1	1	2	1	3	0	0	0	0	0	0	0	0	0	0
N	35	59	25.86451247	14.8	4.1	90	1	0	1	A	1	1	2	2	1	1	0	1	0	1	0	0	0	0	2
N	35	59	24.91349481	14.8	4.6	100	0	0	1	P	1	1	2	2	1	1	0	1	0	0	0	0	0	0	0
N	35	59	24.96494648	14.7	4.2	72	3	8	1	A	1	1	2	2	1	1	1	1	0	0	0	0	0	0	1
N	35	59	22.65625	14.7	4.3	90	1	1	2	P	1	1	2	2	1	0	0	0	1	0	0	0	0	0	0
N	35	59	22.85714286	14.6	4.3	100	1	1	1	P	1	1	2	2	1	0	0	0	0	0	0	0	0	0	0
N	35	59	22.85714286	14.4	4.4	100	1	1	1	A	1	1	2	1	3	0	0	0	0	0	0	0	0	0	0
N	35	59	19.605192	14.3	4.6	100	2	0	1	P	1	2	2	1	3	0	0	0	0	0	0	0	0	0	0
N	35	59	21.51385851	14.1	4.3	100	0	0	1	A	1	1	2	2	1	0	0	0	0	0	0	0	0	0	0
N	50	59	25.82644628	14	3.5	97	1	0	1	P	1	2	1	1	3	1	0	1	0	0	0	0	0	1	1
N	35	59	28.07504294	14	4.2	95	2	4	1	P	1	2	2	1	2	0	0	0	0	0	0	0	0	0	1
N	35	59	29.41176471	13.4	3.8	94	3	12	1	P	1	1	0	1	3	1	0	0	0	0	0	0	0	1	1
N	20	59	27.76342975	13.4	4.2	96	0	2	1	A	1	2	2	2	1	1	1	1	0	1	0	0	0	0	0
N	20	59	24.08822312	13.2	4.4	100	2	5	2	A	1	1	0	2	1	0	0	0	0	0	0	0	0	0	1
N	35	59	23.87511478	12.7	4.3	86	0	2	1	A	1	1	2	2	1	0	0	1	0	0	0	0	0	0	0
N	85	59	21.63114885	11.8	3.8	76	0	0	2	P	1	2	2	1	2	1	1	0	0	0	0	0	0	0	0
N	15	59	20.28479857	11.4	3.4	80	4	6	2	P	1	2	1	1	3	1	0	0	0	0	0	0	0	0	1
N	35	59	19.94805977	10.5	4.3	98	0	0	2	P	1	1	2	1	1	1	0	0	0	0	0	0	0	0	0
N	35	59	30.29778393	10.4	3.2	76	1	6	2	A	1	1	2	2	1	1	1	1	0	0	0	0	0	0	0
N	20	58	19.94805977	18.2	3.9	86	1	2	2	A	1	1	0	1	2	0	0	1	0	0	0	0	0	0	2
N	65	58	25.390625	15.9	3.2	16	4	13	1	P	1	1	1	1	3	0	0	0	0	0	0	0	0	1	2
N	45	58	20.95717116	15.6	4.4	94	2	2	1	P	1	2	2	2	1	0	0	0	0	0	0	0	0	0	0
N	20	58	20.02884153	15.6	4.7	90	1	0	2	A	1	1	2	1	1	0	1	1	1	0	0	0	0	0	1
N	20	58	21.63331531	14.8	4.3	95	1	3	1	P	1	2	2	1	2	0	0	0	0	0	0	0	0	0	2
N	35	58	23.24380165	14.7	3.1	24	4	14	1	A	1	1	1	1	3	1	1	0	0	0	0	0	0	0	1
N	20	58	28.68514468	14.7	4.2	98	0	1	1	A	1	1	2	2	1	0	0	1	0	0	0	0	0	0	0
N	20	58	22.22906193	13.7	4.3	92	1	2	1	A	1	1	2	2	1	0	0	0	1	0	0	0	0	0	1
N	35	58	25.390625	13.6	4.8	95	0	3	2	P	1	2	1	2	1	0	0	0	0	0	0	0	0	0	0
N	60	58	26.42356982	13.3	3.8	100	0	0	1	P	1	1	0	1	3	1	0	0	0	0	0	0	0	0	1
N	65	58	23.52941176	13.1	4.3	68	3	11	1	P	1	1	2	1	3	0	0	0	0	0	0	0	0	0	0
N	20	58	17.578125	13	4.2	80	1	2	2	A	1	1	0	1	1	0	0	1	0	0	0	0	0	0	1
N	20	58	23.42209073	12.5	3.9	47	1	0	2	P	1	1	0	1	3	0	0	0	0	0	0	1	0	0	1
N	35	58	23.06805075	12.1	3.6	84	2	1	2	P	1	2	2	1	2	1	1	1	0	1	0	0	0	0	1
N	35	58	25.63691716	12	4.3	98	1	0	2	P	1	1	0	2	1	1	0	0	0	0	0	0	0	0	0
N	35	58	20.70081674	11.7	3.9	32	4	16	2	A	2	1	0	2	1	1	0	0	0	0	0	0	0	0	0
N	20	58	27.53122945	11.5	4.1	95	2	2	2	A	1	2	2	1	1	0	0	1	1	0	0	0	0	0	0
N	85	58	20.44913742	10.6	3.6	27	1	3	2	A	1	1	2	1	3	0	0	0	0	0	0	0	0	0	0
N	40	58	19.81405274	9.9	3.3	88	1	0	2	P	1	2	0	1	3	0	0	0	0	0	0	0	0	0	1
N	35	58	30.82933976	9	3.2	88	1	2	1	A	1	1	2	1	3	1	1	1	1	0	0	0	0	0	0
N	20	57	25.71166208	16.4	4	92	1	1	1	A	1	2	2	1	2	1	0	0	0	0	0	0	0	0	0
N	20	57	28.73563218	16.2	4.5	36	2	2	1	P	1	2	0	2	1	1	0	1	0	0	0	1	0	0	1
N	20	57	25.95155709	15.9	4.4	100	0	0	1	A	1	1	2	2	1	0	0	1	0	0	0	0	0	0	1
N	35	57	26.03749399	15.1	4.5	88	0	2	2	P	1	1	2	2	1	1	1	1	0	0	0	0	0	0	0
N	50	57	28.3446712	14.8	4.2	100	4	16	1	P	1	2	2	1	3	1	1	1	0	0	0	0	0	0	0
N	35	57	24.03460984	14.4	4.2	0	4	14	2	P	1	1	0	2	1	1	1	1	0	0	0	0	0	0	0
N	35	57	23.42209073	14.3	4	0	4	13	2	A	1	2	0	1	1	0	0	0	0	0	0	0	0	0	0
N	20	57	26.03749399	14	4.5	100	1	1	2	P	1	2	2	1	3	1	0	0	0	0	0	0	0	0	0
N	35	57	26.03749399	13.8	3.4	92	2	0	2	P	1	1	2	2	1	1	1	1	0	0	0	0	0	0	0
N	35	57	20.82093992	13.6	4	100	1	1	2	P	1	2	2	1	1	1	0	0	0	0	0	0	0	0	0
N	20	57	20.93663912	13.2	4	100	2	6	1	A	1	1	2	2	1	0	0	1	0	0	0	0	0	0	0
N	60	57	21.87242282	12.9	4.4	76	4	19	1	P	2	2	1	2	1	0	0	0	0	0	0	0	0	0	0
N	45	57	20.02884153	12.8	3.6	92	0	0	1	A	1	2	2	1	3	0	0	1	0	0	0	0	0	0	0
N	20	57	25.06574622	12.8	4.4	86	1	2	2	A	1	1	1	2	1	1	0	1	0	0	0	0	0	0	0
N	20	57	22.60026298	12.5	4.2	70	2	6	2	A	1	2	2	2	1	0	0	0	0	0	0	0	0	0	1
N	35	57	24.76756592	12.3	4.4	95	1	0	2	P	1	2	0	1	3	0	0	0	1	0	0	0	0	0	2
N	35	57	20.06095444	12	4.1	95	1	0	2	P	1	2	1	2	1	1	0	1	0	0	0	1	0	0	1
N	35	57	26.37023814	11.6	4	0	4	20	2	P	1	1	2	1	2	1	1	1	0	0	0	0	0	0	1
N	55	57	24.48979592	10.3	3	3	5	30	1	P	1	2	2	1	3	0	0	0	0	0	0	0	0	1	1
N	35	57	17.44492677	9	3.2	0	4	10	2	A	1	2	2	2	1	1	1	1	0	0	0	0	0	0	0
N	20	57	25	8.5	2.5	95	1	2	2	I	1	1	2	1	2	1	0	0	0	0	0	0	0	0	1
N	20	56	28.73469388	15.7	4.6	97	2	3	1	P	1	2	1	2	1	1	1	0	0	0	0	0	0	0	0
N	45	56	25.30864198	14.8	3.9	95	1	0	1	P	1	2	2	1	1	0	1	1	0	0	0	0	0	0	0
N	35	56	21.79930796	14.8	4.2	82	1	4	1	P	1	2	0	2	1	1	0	0	1	0	0	0	0	0	0
N	20	56	23.01117686	14.8	4.8	31	3	4	2	P	1	2	0	2	1	1	1	1	0	0	0	0	0	0	0
N	45	56	24.22145329	14.5	4.5	93	1	0	1	A	2	1	1	1	1	1	0	1	0	0	0	0	0	0	1
N	35	56	21.71806609	14.4	4.4	89	1	0	1	A	1	1	2	2	1	0	0	0	0	0	0	0	0	0	1
N	35	56	29.38475666	14.2	4.7	82	2	10	1	A	1	2	0	2	1	1	1	0	0	0	0	0	0	0	1
N	20	56	23.87543253	14	4.4	95	0	4	1	A	1	2	2	2	1	0	0	1	0	0	0	0	0	0	0
N	20	56	23.87543253	13.9	4	94	1	1	1	P	1	1	2	1	2	0	0	1	0	0	0	1	0	0	1
N	35	56	21.13885586	13.7	4.9	100	0	0	1	A	1	2	2	2	1	1	0	1	0	0	0	0	0	0	0
N	50	56	23.23345618	13.6	3.6	80	1	6	2	A	1	1	1	1	3	1	0	0	0	0	0	0	0	1	2
N	50	56	25.82644628	13.6	3.8	82	4	17	1	A	1	2	1	1	3	1	0	0	0	0	0	0	0	1	2
N	35	56	21.77843524	12.7	4.2	95	0	0	2	A	1	2	0	2	1	0	0	1	0	0	0	0	0	0	0
N	20	56	23.50780533	12.7	4.1	86	0	0	1	A	1	1	2	1	1	0	1	1	0	0	0	0	0	0	0
N	35	56	19.77769867	12.5	4.6	98	1	0	2	A	1	1	0	2	1	1	0	1	0	0	0	0	0	0	0
N	35	56	22.64086462	12.5	3.6	100	2	2	2	P	1	2	2	1	2	1	1	0	0	0	0	0	0	0	2
N	20	56	20.42941836	11.5	4.7	100	0	0	2	A	1	1	2	2	1	0	0	0	0	0	0	0	0	0	0
N	45	56	26.98961938	10.7	3.4	20	4	17	1	A	1	2	0	1	3	1	0	0	0	0	0	0	0	0	2
N	35	55	26.06167931	16	4.1	0	4	24	1	P	1	2	2	1	2	0	0	0	0	0	0	0	0	0	1
N	30	55	19.95728441	15.9	4.5	94	2	5	1	P	1	2	2	1	2	0	0	0	0	0	0	0	0	0	0
N	35	55	25.99090318	15.4	4.7	98	1	0	1	A	1	1	0	2	1	0	0	1	0	0	0	0	0	0	0
N	30	55	28.73469388	15.1	3.9	76	4	6	1	A	1	2	2	1	3	0	0	0	0	0	0	0	0	1	0
N	30	55	26.98961938	14.6	3.5	80	2	6	1	A	1	2	2	1	3	1	0	1	0	0	0	0	0	1	1
N	30	55	19.37716263	14.1	3.6	90	1	4	1	P	1	2	1	1	3	0	0	0	0	0	0	0	0	0	0
N	20	55	26.5625	13.2	4	19	4	26	2	A	1	1	2	2	1	1	0	1	0	0	0	0	0	0	1
N	35	55	23.8497766	12.9	4.1	95	1	3	1	P	1	1	2	2	1	1	0	0	0	0	0	0	0	0	0
N	35	55	22.49134948	12.7	4.5	88	1	5	1	A	2	1	0	1	3	1	0	1	0	0	0	0	0	0	0
N	20	55	23.66143862	12.7	4.7	98	1	0	1	A	1	1	2	2	1	0	0	0	0	0	0	0	0	0	0
N	20	55	28.19428425	12.6	4	98	0	0	2	P	1	2	0	2	1	0	0	0	0	0	0	0	0	0	1
N	35	55	25.80645161	12	4.4	81	1	1	2	A	1	2	0	2	1	1	0	0	0	0	0	0	0	0	1
N	35	55	27.96801606	11.1	4	40	4	6	1	A	2	2	2	2	1	1	1	0	0	0	0	0	0	0	0
N	35	55	24.609375	10.9	4.1	76	0	6	2	A	1	1	1	1	2	1	0	1	0	0	0	0	0	0	0
N	20	54	20.43816558	16.2	4.1	91	1	6	1	A	1	1	2	1	2	0	0	1	0	0	0	0	0	0	0
N	35	54	27.73229978	16	4.3	92	1	2	1	P	1	2	2	2	1	1	0	0	0	0	0	0	0	0	0
N	35	54	26.34649403	15.4	5.2	94	1	0	1	A	1	2	2	2	1	1	0	1	0	0	0	0	0	0	0
N	30	54	26.21882086	14.9	3.5	95	1	1	1	A	1	1	2	1	2	0	0	1	1	0	0	0	0	0	1
N	35	54	27.45865421	14.6	4.6	96	0	1	1	A	1	1	2	2	1	0	0	1	0	0	0	0	0	0	0
N	20	54	28.69897959	14.5	4.4	90	1	0	1	A	1	2	2	2	1	1	1	1	0	0	0	0	0	0	0
N	20	54	21.30394858	13.7	4.4	77	4	9	1	A	1	2	2	1	3	0	0	1	0	0	0	0	0	0	1
N	35	54	22.92097107	13.6	4.8	100	1	0	1	P	2	2	2	2	1	1	1	0	0	0	0	0	0	0	0
N	35	54	20.76124567	13.5	4.1	100	1	0	1	A	1	1	2	2	1	1	1	0	0	0	0	0	0	0	0
N	35	54	25.07619305	13.3	4	100	0	0	2	P	1	1	2	2	1	1	0	0	0	0	0	0	0	0	1
N	35	54	26.03749399	13.3	4.5	97	1	2	2	P	1	1	2	2	1	1	0	0	0	0	0	0	0	0	0
N	45	54	25.5367036	13.2	4.6	76	2	2	2	A	1	1	1	2	1	1	0	1	0	0	0	0	0	0	2
N	35	54	24.67702134	12.9	4.5	100	1	0	1	P	1	1	0	2	1	1	0	0	0	0	0	0	0	0	0
N	60	54	22.98190175	12.7	3.4	92	1	1	1	A	1	2	0	1	3	0	0	0	0	0	0	0	0	0	0
N	45	54	30.61482136	12.7	3.7	33	3	5	1	A	1	1	2	1	3	1	0	0	0	0	0	0	0	0	2
N	35	54	26.66666667	12.7	3.7	85	2	1	2	A	1	1	1	2	3	1	0	1	0	0	0	1	0	0	0
N	20	54	29.64951156	12.6	4.1	98	1	1	1	A	1	1	2	1	1	0	0	1	0	0	0	0	0	0	0
N	50	54	18.5546875	11.7	3.8	90	1	1	1	A	2	1	1	1	3	0	1	0	0	0	0	0	0	1	1
N	35	54	23.95122659	11.6	4.4	96	0	0	2	A	1	1	0	2	1	1	1	1	0	0	0	0	0	0	1
N	35	54	23.58832922	11.6	4.4	94	1	0	2	P	1	2	2	1	2	1	0	0	0	0	0	0	0	0	1
N	60	54	23.53036634	11.2	3.6	24	4	15	2	A	1	2	1	1	3	0	0	0	0	0	0	0	0	1	2
N	45	54	28.65013774	11.2	3.6	76	3	2	2	A	1	1	1	2	1	1	0	0	0	0	0	0	0	0	1
N	35	54	19.37919743	9	3.6	100	1	2	1	P	1	2	2	1	2	0	0	0	0	0	0	0	0	0	0
N	35	53	25.0995016	14.8	4.4	52	1	3	1	A	1	2	0	2	1	0	0	1	0	0	0	0	0	0	0
N	35	53	29.76190476	14.6	4.4	92	0	0	1	A	1	2	2	1	1	1	1	1	0	0	0	0	0	0	0
N	30	53	24.1671624	14.5	3.6	95	1	0	1	P	1	1	2	1	2	0	0	1	0	0	0	0	0	0	2
N	20	53	28.01022373	14.2	3.8	100	0	0	1	P	1	2	2	1	1	0	0	0	0	0	0	0	0	0	1
N	35	53	24.22145329	13.5	4.7	100	0	1	1	P	1	2	0	2	1	1	0	1	0	0	0	0	0	0	0
N	45	53	33.46222487	13	4.2	22	4	18	2	A	1	1	2	2	1	1	1	1	0	0	0	0	0	0	0
N	35	53	23.78121284	12.9	4.3	70	3	0	1	P	1	2	0	2	1	0	0	0	1	0	0	0	0	0	0
N	35	53	20.44674202	12.9	3.8	95	1	0	2	P	1	2	2	1	2	0	0	0	0	0	0	0	0	0	1
N	55	53	24.38237298	12.8	3.7	90	1	0	1	A	1	2	2	1	3	0	0	1	0	0	0	0	0	1	2
N	35	53	24.03460984	12.8	3.6	73	2	1	1	A	1	2	1	1	3	1	0	0	0	0	0	0	0	1	1
N	35	53	25.84776822	12.6	4.2	98	0	0	2	A	1	2	0	2	1	1	0	1	0	0	0	0	0	0	2
N	35	53	26.66666667	12.4	4.3	93	1	1	2	A	1	2	0	2	1	0	0	0	0	0	0	0	1	0	0
N	35	53	22.94811574	11.5	4	98	2	0	2	P	1	2	0	2	1	1	0	1	0	0	0	0	0	0	0
N	15	52	24.44727891	16.3	4	95	1	0	1	P	1	1	1	1	1	1	0	0	0	0	0	0	0	0	1
N	35	52	24.48979592	15.9	3.8	100	1	0	1	P	1	2	1	1	3	0	0	0	0	0	0	0	0	0	1
N	35	52	22.265625	14.7	4.4	100	2	0	1	P	1	1	2	2	1	1	0	1	0	0	0	0	0	0	0
N	35	52	26.17519452	14.5	4.5	100	0	0	1	A	1	1	2	2	1	0	0	0	1	0	0	0	0	0	0
N	35	52	24.93372049	14.3	4.4	99	1	0	1	A	1	1	2	2	1	1	1	0	0	0	0	0	0	0	0
N	20	52	24.00548697	14.3	4	100	1	2	1	P	1	1	2	1	2	0	0	0	0	0	0	0	0	0	0
N	35	52	20.51913409	14.2	4.3	76	2	2	1	P	1	2	0	1	3	0	0	0	0	0	0	0	0	0	0
N	45	52	27.23922448	13.6	4.5	76	2	6	2	A	1	2	0	2	1	0	0	1	0	0	0	0	1	0	0
N	35	52	26.17519452	13.6	4.3	95	2	5	1	P	1	2	2	1	2	0	1	0	0	0	0	0	0	0	0
N	20	52	20.83252961	13.5	4.6	100	1	1	2	A	1	2	1	2	1	0	0	0	0	0	0	0	0	0	2
N	35	52	26.29848784	12.9	4.3	100	1	0	2	A	1	2	0	2	1	0	1	0	0	0	0	0	0	0	1
N	35	52	24.43518667	12.3	3.6	92	0	0	2	A	2	1	0	2	1	1	1	1	0	0	0	1	0	0	2
N	20	52	28.39506173	12.3	4.6	100	1	1	1	A	1	1	2	2	1	1	0	1	0	0	0	0	0	0	0
N	35	52	27.75510204	11.8	4.1	0	5	34	1	A	1	2	1	1	3	1	0	0	0	0	0	0	1	1	2
N	50	52	24.1671624	8.9	2.3	98	1	0	1	I	1	1	0	1	3	0	0	0	0	0	0	0	0	1	2
N	20	51	26.29757785	17.6	4.3	90	1	2	1	P	1	1	2	2	1	1	1	1	0	0	0	0	0	0	1
N	35	51	21.71806609	16.4	5.1	96	0	0	1	A	1	2	0	1	3	1	0	0	0	0	0	0	0	0	2
N	20	51	28.08901095	15.1	4.7	56	1	0	1	P	1	2	2	2	1	1	1	1	0	0	0	0	0	0	0
N	50	51	22.83287935	13.8	3.8	97	4	6	1	P	1	1	2	1	3	0	0	0	0	0	0	0	0	0	2
N	35	51	21.97133586	13.7	4.5	92	1	4	1	P	2	1	2	2	1	1	1	0	0	0	0	0	0	0	0
N	35	51	19.70553242	13.5	3.6	24	3	1	1	P	1	1	2	2	1	0	0	1	0	0	0	0	0	0	0
N	45	51	24.91349481	13.3	4.1	58	4	4	1	A	1	1	2	2	1	0	0	1	0	0	0	0	0	0	0
N	55	51	24.03460984	13	4	62	1	2	2	A	1	1	1	2	1	1	0	1	0	0	0	0	0	0	0
N	35	51	29.0687733	12.5	4.3	82	2	8	1	A	1	1	0	2	2	0	0	1	0	0	0	0	0	1	1
N	35	51	31.22130395	12.5	3.9	100	1	0	2	P	1	2	2	1	3	0	0	0	0	0	0	0	0	0	0
N	60	51	17.20806666	12.2	3.7	100	1	0	1	P	1	2	0	1	3	0	0	0	0	0	0	0	0	0	0
N	35	51	22.89281998	12	4.4	77	2	6	2	P	1	2	2	2	1	1	1	0	0	0	0	0	0	0	0
N	35	51	21.9138057	11.9	3.7	81	4	2	2	P	2	1	2	2	1	1	1	0	0	0	0	0	0	0	0
N	35	50	19.88385305	17.1	4.6	98	2	0	1	A	1	2	0	2	1	0	0	1	0	0	0	0	0	0	1
N	20	50	23.32341806	16.8	4.4	100	1	1	1	A	1	1	2	1	1	0	1	1	0	0	0	0	0	0	1
N	35	50	27.75510204	16.7	4.4	94	1	3	1	P	1	2	2	1	1	1	0	1	0	0	0	0	0	0	1
N	35	50	27.04164413	14.6	3.8	100	0	0	1	P	1	1	0	1	3	1	0	0	0	0	0	0	0	0	0
N	35	50	22.5981405	14.4	4.1	100	2	3	1	P	1	1	2	1	2	0	0	0	0	0	0	0	0	0	0
N	35	50	27.35884546	14	4.5	85	2	5	1	A	1	1	2	2	1	0	0	1	0	0	0	0	0	0	0
N	35	50	21.63114885	13.4	3.9	92	1	1	2	P	1	2	2	2	1	1	0	0	0	0	0	0	0	0	1
N	35	50	23.93898977	12.9	4.2	100	1	0	1	A	1	2	1	2	1	1	1	1	0	0	0	0	0	0	0
N	20	50	24.72518293	12.8	3.9	100	1	5	1	P	1	1	2	2	1	0	0	0	0	0	0	0	0	0	1
N	35	50	22.18934911	12.6	3.6	94	1	1	2	P	1	1	2	1	1	0	0	0	0	0	0	0	0	0	0
N	75	50	20.43816558	11.8	3.7	98	0	1	2	P	1	1	2	1	3	0	0	0	0	0	0	0	0	0	1
N	35	50	21.06674327	10.8	4	72	2	4	1	P	1	1	2	2	1	0	1	0	0	0	0	0	0	0	0
N	20	50	22.86253448	9.2	4.4	100	1	1	2	P	2	1	0	1	3	0	0	0	0	0	0	0	0	0	1
N	20	49	29.03178981	16	4.1	97	1	0	2	P	1	2	2	1	3	1	0	0	0	0	0	0	0	0	1
N	35	49	22.72043837	15.3	4.2	100	1	1	1	P	1	2	2	1	2	0	0	0	0	0	0	0	0	0	0
N	35	49	26.49302563	14.7	4.2	19	5	15	1	P	1	1	1	2	1	1	0	0	0	0	0	0	0	0	0
N	20	49	20.41522491	13.8	4.6	90	1	1	1	P	2	1	0	2	1	1	0	0	0	0	0	0	0	0	0
N	20	49	24.97398543	12.4	4.5	66	4	4	2	A	1	1	1	1	3	1	0	0	0	0	0	0	1	0	2
N	35	49	28.80441397	12	4.6	56	4	11	2	P	1	1	2	2	1	1	0	1	0	0	0	1	0	0	1
N	35	49	21.2244898	11.1	4.1	72	2	22	1	A	1	2	0	1	3	0	0	0	0	0	0	0	1	1	1
N	20	48	30.27371181	15.1	4.7	92	1	2	1	P	2	1	1	2	1	0	1	1	0	0	0	0	0	0	1
N	60	48	22.72043837	14.2	3.9	72	1	4	1	A	1	2	1	1	3	0	0	1	0	0	0	0	0	1	1
N	35	48	19.67516685	14.2	4	96	0	1	2	A	1	1	1	1	3	1	1	0	0	0	0	0	0	0	1
N	35	48	24.61810377	13.8	4.2	55	3	1	1	P	1	2	2	2	1	1	0	0	0	0	0	0	0	0	0
N	35	48	23.23345618	13.6	4.6	100	4	23	2	P	1	1	0	2	1	0	0	0	0	0	0	0	0	0	0
N	35	48	31.25	12.3	4	72	1	0	2	A	1	1	1	1	3	1	0	1	0	0	0	0	0	1	2
N	35	47	24.28026361	15.6	4.7	69	1	2	1	A	1	1	2	2	1	1	1	1	0	0	0	0	0	0	0
N	40	47	34.60207612	15.3	3.9	86	2	1	1	P	1	1	1	1	3	0	0	0	0	0	0	0	0	0	1
N	20	47	21.41094498	15.3	4.3	95	2	1	1	P	1	1	2	1	3	0	0	0	0	0	0	0	0	0	0
N	35	47	24.61810377	14.5	4.1	90	1	1	1	P	1	2	2	1	1	1	0	1	0	0	0	0	0	0	0
N	15	47	32.36887303	14.1	4.5	100	1	1	1	P	1	1	2	1	1	1	1	0	0	0	0	0	0	0	0
N	35	47	23.52941176	14	4.4	0	5	13	1	P	1	1	0	2	1	0	0	1	0	0	0	0	0	0	0
N	20	47	20.3125	13.7	4.6	94	0	0	2	P	1	2	2	1	1	0	0	0	0	0	0	0	0	0	1
N	20	47	23.183391	13.1	3.6	100	1	0	1	P	1	1	0	1	3	0	0	0	0	0	0	0	0	0	1
N	20	47	18.5528757	12.6	4	80	1	2	2	P	1	1	1	2	1	0	0	1	0	0	0	0	0	0	0
N	35	47	20.82999519	11.8	3.9	93	1	3	2	P	1	1	0	1	3	0	0	0	0	0	0	1	0	0	1
N	35	47	23.87511478	7.6	3.7	100	2	5	2	P	1	1	2	1	2	1	0	0	0	0	0	0	0	0	0
N	35	46	27.6816609	14.6	3.7	98	0	1	1	P	1	1	2	1	2	0	1	1	0	0	0	0	0	0	0
N	35	46	26.12244898	14.1	4.9	83	1	0	1	P	1	2	2	2	1	1	1	0	0	0	0	0	0	0	0
N	35	46	21.64412071	13.3	4.3	85	3	3	2	I	1	1	2	1	1	0	0	0	0	0	0	0	0	1	1
N	35	46	21.67125803	13	4.3	93	1	1	2	A	1	1	2	2	1	1	0	0	0	0	0	0	0	0	0
N	35	46	24.05693475	12.9	4.3	98	0	0	1	A	1	2	1	2	1	1	0	0	0	0	0	0	0	0	0
N	20	45	26.12244898	17.9	4.3	97	1	0	1	A	1	1	2	1	2	1	0	1	0	0	0	0	0	0	0
N	35	45	28.73192149	15.8	3.5	88	1	1	1	A	1	1	2	1	3	1	1	1	0	0	0	0	0	0	1
N	35	45	25.71166208	15.7	3.9	100	1	1	1	P	1	1	2	1	1	0	0	0	0	0	0	0	0	0	0
N	35	45	27.76342975	14.5	4.2	88	0	1	1	P	1	1	2	2	1	1	1	1	0	0	0	0	0	0	1
N	20	45	23.38868656	13	3.5	6	2	2	1	P	1	2	1	1	3	0	0	0	0	0	0	0	0	0	1
N	40	45	25.08286303	12.8	3.8	34	4	13	1	P	1	1	2	1	3	0	0	0	0	0	0	0	0	0	2
N	35	45	21.60493827	12	3.6	96	0	0	1	A	2	1	0	1	3	1	1	0	0	0	0	0	0	0	1
N	35	45	21.92612582	11.9	4.5	92	1	0	2	P	1	2	0	2	1	0	0	0	0	0	0	0	0	0	1
N	35	45	37.46556474	11.7	4.3	95	1	1	2	P	1	1	2	2	1	0	1	1	0	0	0	0	0	0	0
N	40	45	23.73866213	11.6	3.3	48	4	19	1	A	1	2	2	2	3	0	0	0	0	0	0	0	0	1	2
N	35	45	27.18089991	9.4	1.7	94	0	1	1	A	1	1	2	1	3	1	1	1	0	0	0	0	0	0	0
N	35	45	24.21875	8.7	3.8	95	0	0	1	I	1	2	2	1	3	0	0	1	0	0	0	0	0	0	0
N	35	44	27.30996814	14.1	4.3	28	4	5	1	A	1	1	2	2	1	1	0	1	0	0	0	0	0	0	0
N	60	44	25.2493372	13.5	3.1	13	4	7	1	I	1	1	2	1	3	1	1	0	0	0	0	0	0	0	0
N	20	44	25.84776822	13.4	4.1	100	0	0	2	A	1	1	2	1	3	1	0	1	0	0	0	0	0	0	1
N	35	44	25.95155709	12.5	3.9	92	1	0	1	A	1	1	1	1	3	1	0	0	0	0	0	0	0	0	1
N	20	44	20.07886861	12.5	4.4	100	1	1	2	A	1	1	2	2	1	0	0	0	0	0	0	0	0	0	0
N	35	44	34.89439853	10.2	4.2	90	1	0	2	P	1	1	2	2	1	0	0	0	0	0	0	0	0	0	0
N	45	44	23.30668005	8.8	4	94	1	0	1	P	1	2	1	1	3	1	0	0	0	0	0	0	0	0	1
N	35	43	27.27918388	15.6	4.4	100	0	0	1	P	1	1	1	1	3	1	0	1	0	0	0	0	0	0	1
N	20	43	23.93948099	15.3	4.1	50		9	1	A	1	1	2	2	1	0	0	0	0	0	0	0	0	0	1
N	35	43	26.57312925	15.2	3.9	100	1	0	1	P	1	2	1	1	2	0	0	0	0	0	0	0	0	0	2
N	35	43	27.1430375	14.7	4.4	67	0	5	1	P	1	1	1	2	1	0	0	0	0	0	0	0	0	0	0
N	35	43	28.01022373	14	4.4	100	1	0	1	P	1	2	0	2	1	1	0	0	0	0	0	0	0	0	0
N	35	43	24.87771968	13.6	4.4	71	3	6	2	A	1	1	2	2	1	1	0	0	0	0	0	0	0	0	1
N	20	43	24.67702134	13.5	4.1	98	0	0	2	A	1	2	1	2	1	0	0	0	0	0	0	0	0	0	1
N	20	43	31.25	13.1	4.2	92	1	0	2	A	1	2	2	2	1	1	0	1	0	0	0	0	0	0	0
N	45	43	23.23345618	12.3	3.6	0	5	15	2	A	1	2	0	2	3	1	0	0	0	0	0	0	0	1	1
N	20	42	31.14186851	16.4	3.4	100	1	2	1	P	1	2	2	1	2	0	0	0	0	0	0	0	0	0	0
N	35	42	27.39817568	15.7	4.8	100	2	1	1	P	1	1	2	2	1	0	0	0	0	0	0	0	0	0	1
N	20	42	23.51020408	14.4	4.9	98	1	2	1	P	1	1	2	1	2	1	0	0	0	0	0	0	0	0	0
N	35	42	21.46915048	13.4	4.4	0	5	20	1	P	1	1	0	1	3	0	0	1	0	0	0	0	0	0	1
N	35	42	24.62296091	12.8	4.2	100	1	2	1	P	2	2	1	2	1	0	0	0	0	0	0	0	0	0	0
N	35	42	24.62296091	12.8	4.2	100	1	2	1	P	2	2	1	2	1	0	0	0	0	0	0	0	0	0	0
N	20	41	26.85185185	15.4	4.1	97	2	1	1	P	1	1	2	1	1	0	0	0	0	0	0	0	0	0	0
N	35	41	23.88844098	15	4.1	81	1	1	1	P	2	2	1	1	1	0	0	0	0	0	0	0	0	0	2
N	35	41	28.66889244	14.6	4.3	95	1	0	1	P	1	2	0	2	1	0	1	0	0	0	0	0	0	0	0
N	75	41	18.68512111	14.3	3.8	59	2	6	1	A	1	1	2	1	2	0	0	0	0	0	0	0	0	0	1
N	35	41	28.66889244	13.2	3.7	95	1	0	1	P	1	2	0	2	1	0	1	1	0	0	0	0	0	0	1
N	35	40	28.40550436	16.9	4.1	91	1	1	1	P	1	1	1	1	3	1	0	1	0	0	0	0	0	0	1
N	65	40	26.33288875	13.8	4.2	82	1	2	1	A	1	1	2	1	2	1	1	0	0	0	0	0	0	0	0
N	65	40	26.33288875	13.8	4.2	82	1	2	1	A	1	1	2	1	2	1	1	0	0	0	0	0	0	0	0
N	50	40	20.703125	13.3	3.6	100	0	0	2	A	1	1	1	2	2	0	0	0	0	0	0	0	0	1	2
N	35	39	26.70362358	16.6	3.9	72	3	5	1	P	1	1	2	2	1	0	0	1	0	0	0	0	0	0	0
N	35	39	26.70362358	16.6	3.9	100	1	0	1	P	1	1	2	2	1	0	0	0	0	0	0	0	0	0	0
N	50	39	20.703125	12.5	3.9	17	4	5	2	A	1	1	1	2	3	0	0	0	0	0	0	0	0	1	2
N	35	38	31.63739669	14.8	4.6	96	2	1	1	I	1	1	2	2	1	1	1	1	0	0	0	0	0	0	0
N	45	37	26.88093499	18.3	4.5	96	0	1	1	A	2	2	0	2	1	0	0	1	0	0	0	0	0	0	0
N	50	37	26.05835362	12.5	4.2	94	1	2	2	A	1	2	2	1	3	0	0	0	0	0	0	0	0	1	0
N	35	36	26.89767019	14.1	4.4	62	2	0	1	P	2	2	1	2	1	1	0	0	0	0	0	0	0	0	1
N	35	36	22.98539751	13.4	4.2	76	2	3	1	P	1	1	1	1	2	0	0	0	0	0	0	0	0	0	1
N	25	36	20.41522491	12.4	3.7	97	2	3	1	P	1	2	1	2	1	0	0	0	0	0	0	0	0	0	1
N	35	34	18.42653421	12.4	4.4	27	2	1	1	A	1	2	0	1	1	0	0	0	0	0	0	0	0	0	0
N	20	33	22.79032897	15.8	4.8	53	0	3	1	A	1	2	2	1	2	0	0	0	0	0	0	0	0	0	0
N	35	33	27.77442338	12.3	3.9	94	1	1	1	I	1	2	1	2	3	1	0	0	0	0	0	0	0	0	2
N	20	32	26.7755102	14.2	4.2	100	1	1	1	P	1	2	0	1	3	0	0	0	0	0	0	0	0	0	2
N	35	32	24.61810377	13.8	3.9	76	4	10	1	A	1	2	2	1	2	0	0	0	0	0	0	0	0	0	0
N	35	31	22.37567995	13.1	4.1	97	1	0	2	P	1	1	2	1	2	0	0	1	0	0	0	0	0	0	1
N	20	29	27.34375	10.5	2.5	100	2	2	2	P	1	2	2	1	3	0	0	0	0	0	0	0	0	0	0
N	20	28	27.76465028	15.6	4.9	95	1	0	1	P	1	1	0	2	1	0	0	1	0	0	0	0	0	0	0
N	40	27	23.7332384	10.9	3.7	80	4	10	2	A	1	1	2	1	3	0	0	0	0	0	0	0	0	0	2
N	20	26	26.14927686	16.3	4.7	100	0	1	1	A	1	2	2	2	1	0	0	1	0	0	0	0	0	0	0
N	45	22	17.64777476	16.2	4.2	50	3	3	1	A	1	1	1	2	1	0	0	0	0	0	0	0	0	0	0
N	35	16	21.50188649	11	4.5	56	4	5	2	P	1	2	1	1	2	0	0	0	0	0	0	0	0	0	1
N	20	15	20.30741221	14.1	4.6	95	1	0	2	P	1	2	2	1	3	0	0	0	0	0	0	0	0	0	0
N	35	11	20.88888889	12.9	4.1	100	0	2	1	A	1	1	1	1	3	0	0	0	0	0	0	0	0	0	1
